# Supplementary material for: The Global Success of Mycobacterium tuberculosis Modern Beijing Family Is Driven by a Few Recently Emerged Strains
Source: Microbiol Spectr. 2023 Jun 5;11(4):e03339-22. doi: 10.1128/spectrum.03339-22 (PMC10434187; doi:10.1128/spectrum.03339-22)
Supplement: Supplemental file 2 — Supplemental material. Download spectrum.03339-22-s0002.xlsx, XLSX file, 0.6 MB [file spectrum.03339-22-s0002.xlsx]

## Sheet: Supplementary Table 6
Run	locate_1	locate	clade	Assay.Type	AvgSpotLen	Bases	BioProject	BioSample	Bytes	Collection_Date	Reference
07DS01119	China	Asia	L2.3.4	WGS	101	681039667	PRJNA268900	SAMN03246541	438406867	2007	35
07DS01133	China	Asia	L2.3.6	WGS	72	220628304	PRJNA268900	SAMN03246405	148788897	2007	35
07DS02119	China	Asia	L2.3.6	WGS	72	608741568	PRJNA268900	SAMN03246377	410990083	2007	35
07DS02154	China	Asia	L2.3.4	WGS	101	738785710	PRJNA268900	SAMN03246522	484045022	2007	35
07DS02177	China	Asia	L2.3.4	WGS	72	366275016	PRJNA268900	SAMN03246504	244518099	2007	35
07DS03101	China	Asia	L2.3.6	WGS	72	383289624	PRJNA268900	SAMN03246396	257058996	2007	35
07DS03130	China	Asia	L2.3.6	WGS	72	322080912	PRJNA268900	SAMN03246323	215869322	2007	35
07DS03140	China	Asia	L2.3.6	WGS	101	767529098	PRJNA268900	SAMN03246347	504166180	2007	35
07DS03167	China	Asia	L2.3.2	WGS	72	498656880	PRJNA268900	SAMN03246599	321797950	2007	35
07DS03218	China	Asia	L2.3.2	WGS	72	343473840	PRJNA268900	SAMN03246294	232338484	2007	35
07DS03272	China	Asia	L2.3.4	WGS	101	756973588	PRJNA268900	SAMN03246512	494821240	2007	35
07DS03291	China	Asia	L2.3.5	WGS	72	445457160	PRJNA268900	SAMN03246492	296445407	2007	35
07DS03353	China	Asia	L2.3.4	WGS	101	860068934	PRJNA268900	SAMN03246539	560867029	2007	35
07DS03362	China	Asia	L2.3.6	WGS	72	446506200	PRJNA268900	SAMN03246350	299008976	2007	35
07DS04102	China	Asia	L2.3.1	WGS	101	780396498	PRJNA268900	SAMN03246283	510038277	2007	35
07DS04130	China	Asia	L2.3.6	WGS	72	403990776	PRJNA268900	SAMN03246388	259373959	2007	35
07DS04131	China	Asia	L2.3.1	WGS	72	423059256	PRJNA268900	SAMN03246282	285517744	2007	35
07DS04144	China	Asia	L2.3.6	WGS	72	303170976	PRJNA268900	SAMN03246397	202057506	2007	35
07DS04251	China	Asia	L2.3.5	WGS	72	334167408	PRJNA268900	SAMN03246491	223643100	2007	35
07DS04268	China	Asia	L2.3.6	WGS	72	363547728	PRJNA268900	SAMN03246329	243512054	2007	35
07DS05127	China	Asia	L2.3.4	WGS	101	778056429	PRJNA268900	SAMN03246570	501585890	2007	35
07DS06116	China	Asia	L2.3.6	WGS	72	460873872	PRJNA268900	SAMN03246314	307492433	2007	35
07DS06141	China	Asia	L2.3.6	WGS	101	790218344	PRJNA268900	SAMN03246367	508240327	2007	35
07DS07136	China	Asia	L2.3.6	WGS	72	299647008	PRJNA268900	SAMN03246360	201121265	2007	35
07DS07151	China	Asia	L2.3.6	WGS	72	285365952	PRJNA268900	SAMN03246358	191231729	2007	35
07DS07152	China	Asia	L2.3.4	WGS	72	406918368	PRJNA268900	SAMN03246505	261741399	2007	35
07DS08155	China	Asia	L2.3.3	WGS	72	171125352	PRJNA268900	SAMN03246575	116645506	2007	35
07DS08162	China	Asia	L2.3.6	WGS	101	3850870935	PRJNA268900	SAMN03246357	2597065951	2007	35
07DS08249	China	Asia	L2.3.6	WGS	72	249791616	PRJNA268900	SAMN03246376	167023301	2007	35
07DS08254	China	Asia	L2.3.5	WGS	101	931128191	PRJNA268900	SAMN03246455	608137921	2007	35
07DS09128	China	Asia	L2.3.4	WGS	72	307222776	PRJNA268900	SAMN03246510	207854881	2007	35
07DS09138	China	Asia	L2.3.5	WGS	101	787599717	PRJNA268900	SAMN03246427	515421346	2007	35
07DS09142	China	Asia	L2.3.4	WGS	72	318993048	PRJNA268900	SAMN03246550	216010728	2007	35
07DS10117	China	Asia	L2.3.5	WGS	101	957852791	PRJNA268900	SAMN03246465	627626993	2007	35
07DS10130	China	Asia	L2.3.3	WGS	72	321336144	PRJNA268900	SAMN03246592	216973052	2007	35
07DS10144	China	Asia	L2.3.6	WGS	72	365169600	PRJNA268900	SAMN03246348	250104916	2007	35
07DS10245	China	Asia	L2.3.6	WGS	72	385186608	PRJNA268900	SAMN03246359	267815662	2007	35
07DS10339	China	Asia	L2.3.6	WGS	72	315340920	PRJNA268900	SAMN03246354	214119743	2007	35
07DS10342	China	Asia	L2.3.6	WGS	72	333986040	PRJNA268900	SAMN03246355	215315360	2007	35
07DS10356	China	Asia	L2.3.2	WGS	101	740868532	PRJNA268900	SAMN03246606	479553566	2007	35
07DS10423	China	Asia	L2.3.3	WGS	72	375419232	PRJNA268900	SAMN03246589	254445903	2007	35
07DS10432	China	Asia	L2.3.4	WGS	101	814985463	PRJNA268900	SAMN03246515	525719548	2007	35
07DS11148	China	Asia	L2.3.3	WGS	72	472259520	PRJNA268900	SAMN03246583	318341733	2007	35
07DS11159	China	Asia	L2.3.4	WGS	101	789176529	PRJNA268900	SAMN03246516	508304474	2007	35
07DS11209	China	Asia	L2.3.6	WGS	101	764719581	PRJNA268900	SAMN03246370	516754753	2007	35
07DS11217	China	Asia	L2.3.5	WGS	72	368827632	PRJNA268900	SAMN03246483	256094100	2007	35
07DS11221	China	Asia	L2.3.5	WGS	101	1398528517	PRJNA268900	SAMN03246409	915805479	2007	35
07DS12140	China	Asia	L2.3.5	WGS	72	321810984	PRJNA268900	SAMN03246447	213861831	2007	35
07DS12232	China	Asia	L2.3.5	WGS	72	393021864	PRJNA268900	SAMN03246454	253581579	2007	35
07DS12248	China	Asia	L2.3.5	WGS	72	339688728	PRJNA268900	SAMN03246469	229867614	2007	35
07DS12347	China	Asia	L2.3.5	WGS	72	356895000	PRJNA268900	SAMN03246457	240890439	2007	35
07DS12424	China	Asia	L2.3.6	WGS	101	825649851	PRJNA268900	SAMN03246313	528853927	2007	35
07DS12427	China	Asia	L2.3.5	WGS	72	287423352	PRJNA268900	SAMN03246464	197172742	2007	35
07DS12440	China	Asia	L2.3.5	WGS	72	287959968	PRJNA268900	SAMN03246451	197411817	2007	35
07DS13149	China	Asia	L2.3.3	WGS	72	215561376	PRJNA268900	SAMN03246593	146805722	2007	35
07DS13248	China	Asia	L2.3.4	WGS	72	427176288	PRJNA268900	SAMN03246499	289144519	2007	35
07DS13261	China	Asia	L2.3.3	WGS	101	719993347	PRJNA268900	SAMN03246597	488879207	2007	35
07DS14250	China	Asia	L2.3.1	WGS	101	817227158	PRJNA268900	SAMN03246279	524564542	2007	35
07DS14325	China	Asia	L2.3.3	WGS	72	388796184	PRJNA268900	SAMN03246580	263691178	2007	35
07DS14365	China	Asia	L2.3.5	WGS	101	785558002	PRJNA268900	SAMN03246430	513356963	2007	35
07DS15102	China	Asia	L2.3.6	WGS	72	321599160	PRJNA268900	SAMN03246378	206729262	2007	35
07DS15116	China	Asia	L2.3.5	WGS	72	334696032	PRJNA268900	SAMN03246488	226672709	2007	35
07DS15222	China	Asia	L2.3.2	WGS	101	773634548	PRJNA268900	SAMN03246601	505216729	2007	35
07DS15246	China	Asia	L2.3.4	WGS	72	287665704	PRJNA268900	SAMN03246557	194429381	2007	35
07DS15321	China	Asia	L2.3.5	WGS	72	315809568	PRJNA268900	SAMN03246490	216651340	2007	35
07DS15354	China	Asia	L2.3.5	WGS	101	928308271	PRJNA268900	SAMN03246445	606028132	2007	35
07DS15417	China	Asia	L2.3.5	WGS	101	337754706	PRJNA268900	SAMN03246432	215882711	2007	35
07DS16103	China	Asia	L2.3.5	WGS	101	643332731	PRJNA268900	SAMN03246435	415393002	2007	35
07DS16139	China	Asia	L2.3.4	WGS	72	403223256	PRJNA268900	SAMN03246556	265265621	2007	35
07DS16211	China	Asia	L2.3.6	WGS	72	437683392	PRJNA268900	SAMN03246308	297552436	2007	35
07DS16231	China	Asia	L2.3.6	WGS	72	352304064	PRJNA268900	SAMN03246311	237695856	2007	35
07DS16319	China	Asia	L2.3.6	WGS	72	443019024	PRJNA268900	SAMN03246342	303653663	2007	35
07DS16330	China	Asia	L2.3.5	WGS	72	328673232	PRJNA268900	SAMN03246434	224143464	2007	35
07DS16425	China	Asia	L2.3.5	WGS	72	116749944	PRJNA268900	SAMN03246477	80317573	2007	35
07DS16454	China	Asia	L2.3.1	WGS	72	303639624	PRJNA268900	SAMN03246285	202225188	2007	35
07DS16554	China	Asia	L2.3.5	WGS	72	442858752	PRJNA268900	SAMN03246471	294497960	2007	35
07DS17148	China	Asia	L2.3.1	WGS	72	511470432	PRJNA268900	SAMN03246281	347657222	2007	35
07DS17150	China	Asia	L2.3.4	WGS	101	2586448097	PRJNA268900	SAMN03246527	1693185625	2007	35
07DS17225	China	Asia	L2.3.4	WGS	101	834208086	PRJNA268900	SAMN03246526	545360376	2007	35
07DS17260	China	Asia	L2.3.4	WGS	72	304198704	PRJNA268900	SAMN03246554	207514969	2007	35
07DS17327	China	Asia	L2.3.1	WGS	72	333662184	PRJNA268900	SAMN03246275	228510376	2007	35
07DS18106	China	Asia	L2.3.6	WGS	101	819889114	PRJNA268900	SAMN03246393	529368840	2007	35
07DS18137	China	Asia	L2.3.5	WGS	72	269971992	PRJNA268900	SAMN03246441	181470869	2007	35
07DS18215	China	Asia	L2.3.5	WGS	101	918786698	PRJNA268900	SAMN03246468	592272523	2007	35
07DS18231	China	Asia	L2.3.3	WGS	72	495091224	PRJNA268900	SAMN03246581	336444831	2007	35
07DS18426	China	Asia	L2.3.3	WGS	72	619393392	PRJNA268900	SAMN03246576	410480468	2007	35
07DS18449	China	Asia	L2.3.5	WGS	72	502696584	PRJNA268900	SAMN03246461	341477089	2007	35
07DS19125	China	Asia	L2.3.6	WGS	72	466375536	PRJNA268900	SAMN03246310	320149692	2007	35
07DS19125	China	Asia	L2.3.6	WGS	72	466375536	PRJNA268900	SAMN03246310	320149692	2007	35
07DS19149	China	Asia	L2.3.6	WGS	72	290804616	PRJNA268900	SAMN03246328	198399622	2007	35
07DS19202	China	Asia	L2.3.4	WGS	101	814946982	PRJNA268900	SAMN03246498	534071316	2007	35
07DS19202	China	Asia	L2.3.4	WGS	101	814946982	PRJNA268900	SAMN03246498	534071316	2007	35
07DS19214	China	Asia	L2.3.1	WGS	72	484690680	PRJNA268900	SAMN03246277	330571262	2007	35
07DS19214	China	Asia	L2.3.1	WGS	72	484690680	PRJNA268900	SAMN03246277	330571262	2007	35
07DS19414	China	Asia	L2.3.3	WGS	72	349354368	PRJNA268900	SAMN03246591	235764824	2007	35
07DS19414	China	Asia	L2.3.3	WGS	72	349354368	PRJNA268900	SAMN03246591	235764824	2007	35
07DS21102	China	Asia	L2.3.5	WGS	101	804817389	PRJNA268900	SAMN03246436	544120432	2007	35
07DS21106	China	Asia	L2.3.4	WGS	101	767737259	PRJNA268900	SAMN03246521	519381223	2007	35
07DS22228	China	Asia	L2.3.4	WGS	101	805790019	PRJNA268900	SAMN03246551	545928251	2007	35
07DS22233	China	Asia	L2.3.3	WGS	101	719364420	PRJNA268900	SAMN03246578	487909618	2007	35
07DS23137	China	Asia	L2.3.4	WGS	101	742707944	PRJNA268900	SAMN03246513	502601515	2007	35
07DS23339	China	Asia	L2.3.6	WGS	101	624118693	PRJNA268900	SAMN03246344	423353184	2007	35
07DS23506	China	Asia	L2.3.5	WGS	101	887845348	PRJNA268900	SAMN03246425	570523973	2007	35
07DS24102	China	Asia	L2.3.6	WGS	101	645066295	PRJNA268900	SAMN03246389	440289537	2007	35
07DS24152	China	Asia	L2.3.4	WGS	101	818062024	PRJNA268900	SAMN03246506	554577896	2007	35
07DS27144	China	Asia	L2.3.4	WGS	101	849220322	PRJNA268900	SAMN03246558	555955879	2007	35
07DS27147	China	Asia	L2.3.4	WGS	72	655254000	PRJNA268900	SAMN03246569	434985376	2007	35
07DS28129	China	Asia	L2.3.4	WGS	72	569013408	PRJNA268900	SAMN03246509	372999204	2007	35
07DS28157	China	Asia	L2.3.4	WGS	72	669275856	PRJNA268900	SAMN03246545	449183701	2007	35
07DS29112	China	Asia	L2.3.6	WGS	72	806044968	PRJNA268900	SAMN03246343	508912417	2007	35
07DS29129	China	Asia	L2.3.4	WGS	72	838846152	PRJNA268900	SAMN03246542	550514365	2007	35
07DS30128	China	Asia	L2.3.4	WGS	72	804137256	PRJNA268900	SAMN03246560	533663391	2007	35
07DS31113	China	Asia	L2.3.4	WGS	101	792119265	PRJNA268900	SAMN03246524	512461453	2007	35
07DS31122	China	Asia	L2.3.5	WGS	101	894823741	PRJNA268900	SAMN03246470	576887951	2007	35
07DS31207	China	Asia	L2.3.1	WGS	101	853420205	PRJNA268900	SAMN03246280	577334850	2007	35
07DS31253	China	Asia	L2.3.6	WGS	72	434613528	PRJNA268900	SAMN03246327	277198710	2007	35
07HR03215	China	Asia	L2.3.6	WGS	101	839013565	PRJNA268900	SAMN03246322	549354826	2007	35
07HR03340	China	Asia	L2.3.6	WGS	101	800052108	PRJNA268900	SAMN03246369	523532400	2007	35
07HR04235	China	Asia	L2.3.6	WGS	101	781327314	PRJNA268900	SAMN03246301	512703844	2007	35
07HR07113	China	Asia	L2.3.5	WGS	101	822933961	PRJNA268900	SAMN03246448	538673242	2007	35
07HR08208	China	Asia	L2.3.4	WGS	101	877764235	PRJNA268900	SAMN03246507	564966360	2007	35
07HR09151	China	Asia	L2.3.2	WGS	101	873359928	PRJNA268900	SAMN03246600	560615706	2007	35
07HR10110	China	Asia	L2.3.4	WGS	101	865884110	PRJNA268900	SAMN03246543	558762047	2007	35
07HR10242	China	Asia	L2.3.4	WGS	101	873969564	PRJNA268900	SAMN03246500	560399920	2007	35
07HR10248	China	Asia	L2.3.1	WGS	101	736633097	PRJNA268900	SAMN03246288	483744806	2007	35
07HR10368	China	Asia	L2.3.1	WGS	101	1096077856	PRJNA268900	SAMN03246287	700507874	2007	35
07HR12143	China	Asia	L2.3.3	WGS	101	976052890	PRJNA268900	SAMN03246579	628834734	2007	35
07HR12313	China	Asia	L2.3.6	WGS	101	527075570	PRJNA268900	SAMN03246312	346526870	2007	35
07HR12460	China	Asia	L2.3.4	WGS	101	986059970	PRJNA268900	SAMN03246552	634160181	2007	35
07HR13129	China	Asia	L2.3.5	WGS	101	901912426	PRJNA268900	SAMN03246480	577343783	2007	35
07HR13148	China	Asia	L2.3.5	WGS	101	717118685	PRJNA268900	SAMN03246481	464652509	2007	35
07HR15223	China	Asia	L2.3.5	WGS	101	907205735	PRJNA268900	SAMN03246456	594837735	2007	35
07HR15227	China	Asia	L2.3.6	WGS	101	618575510	PRJNA268900	SAMN03246356	405678903	2007	35
07HR15446	China	Asia	L2.3.2	WGS	101	604039489	PRJNA268900	SAMN03246604	396588452	2007	35
07HR16228	China	Asia	L2.3.4	WGS	101	681482047	PRJNA268900	SAMN03246547	438548440	2007	35
07HR16562	China	Asia	L2.3.5	WGS	101	803464090	PRJNA268900	SAMN03246406	518778275	2007	35
07HR17130	China	Asia	L2.3.4	WGS	101	703284109	PRJNA268900	SAMN03246525	456444968	2007	35
07HR17418	China	Asia	L2.3.1	WGS	101	1099534884	PRJNA268900	SAMN03246284	722412333	2007	35
07HR17422	China	Asia	L2.3.4	WGS	101	790810709	PRJNA268900	SAMN03246540	519560744	2007	35
07HR18107	China	Asia	L2.3.4	WGS	101	1180612432	PRJNA268900	SAMN03246546	769618992	2007	35
07HR19314	China	Asia	L2.3.3	WGS	101	975059454	PRJNA268900	SAMN03246596	626940675	2007	35
07HR20119	China	Asia	L2.3.3	WGS	101	2435711152	PRJNA268900	SAMN03246572	1596829503	2007	35
07HR23231	China	Asia	L2.3.6	WGS	101	946433226	PRJNA268900	SAMN03246390	618621989	2007	35
07HR28127	China	Asia	L2.3.5	WGS	101	822294530	PRJNA268900	SAMN03246462	537159342	2007	35
07HR28150	China	Asia	L2.3.6	WGS	101	915355526	PRJNA268900	SAMN03246384	602219364	2007	35
07HR31258	China	Asia	L2.3.6	WGS	101	894421862	PRJNA268900	SAMN03246333	588464438	2007	35
07MDR01124	China	Asia	L2.3.6	WGS	72	374828112	PRJNA268900	SAMN03246364	252022754	2007	35
07MDR01135	China	Asia	L2.3.6	WGS	72	268966368	PRJNA268900	SAMN03246375	184477944	2007	35
07MDR02115	China	Asia	L2.3.2	WGS	72	335051640	PRJNA268900	SAMN03246295	230301385	2007	35
07MDR03105	China	Asia	L2.3.5	WGS	72	167408064	PRJNA268900	SAMN03246495	117301652	2007	35
07MDR03112	China	Asia	L2.3.6	WGS	72	71419392	PRJNA268900	SAMN03246332	50046353	2007	35
07MDR03155	China	Asia	L2.3.5	WGS	72	207281088	PRJNA268900	SAMN03246494	136323193	2007	35
07MDR03208	China	Asia	L2.3.3	WGS	72	240527016	PRJNA268900	SAMN03246298	164299573	2007	35
07MDR03240	China	Asia	L2.3.6	WGS	72	247917960	PRJNA268900	SAMN03246334	169812499	2007	35
07MDR03292	China	Asia	L2.3.5	WGS	72	312746904	PRJNA268900	SAMN03246417	215623442	2007	35
07MDR03332	China	Asia	L2.3.6	WGS	72	287428536	PRJNA268900	SAMN03246402	195877600	2007	35
07MDR03338	China	Asia	L2.3.4	WGS	72	278772120	PRJNA268900	SAMN03246530	190820400	2007	35
07MDR03350	China	Asia	L2.3.5	WGS	72	369465336	PRJNA268900	SAMN03246443	256963490	2007	35
07MDR03352	China	Asia	L2.3.5	WGS	72	233310528	PRJNA268900	SAMN03246444	163243070	2007	35
07MDR03364	China	Asia	L2.3.6	WGS	72	226858680	PRJNA268900	SAMN03246324	157907713	2007	35
07MDR04112	China	Asia	L2.3.4	WGS	72	265348296	PRJNA268900	SAMN03246563	177393249	2007	35
07MDR04113	China	Asia	L2.3.6	WGS	72	287344872	PRJNA268900	SAMN03246305	197910866	2007	35
07MDR04116	China	Asia	L2.3.1	WGS	72	264678480	PRJNA268900	SAMN03246278	182032907	2007	35
07MDR04117	China	Asia	L2.3.6	WGS	72	193681296	PRJNA268900	SAMN03246307	134651408	2007	35
07MDR04129	China	Asia	L2.3.6	WGS	72	173467872	PRJNA268900	SAMN03246306	121970769	2007	35
07MDR04142	China	Asia	L2.3.6	WGS	72	114971976	PRJNA268900	SAMN03246387	80744988	2007	35
07MDR04145	China	Asia	L2.3.4	WGS	72	235622664	PRJNA268900	SAMN03246564	161583512	2007	35
07MDR04147	China	Asia	L2.3.4	WGS	72	239671584	PRJNA268900	SAMN03246566	163465942	2007	35
07MDR04148	China	Asia	L2.3.4	WGS	72	84310920	PRJNA268900	SAMN03246565	58183429	2007	35
07MDR04149	China	Asia	L2.3.6	WGS	72	225515520	PRJNA268900	SAMN03246386	156315979	2007	35
07MDR04152	China	Asia	L2.3.6	WGS	72	330604992	PRJNA268900	SAMN03246304	232938911	2007	35
07MDR04160	China	Asia	L2.3.4	WGS	72	332936208	PRJNA268900	SAMN03246567	233428695	2007	35
07MDR04164	China	Asia	L2.3.6	WGS	72	203448672	PRJNA268900	SAMN03246363	142575260	2007	35
07MDR04202	China	Asia	L2.3.4	WGS	72	210301992	PRJNA268900	SAMN03246568	144599784	2007	35
07MDR04205	China	Asia	L2.3.2	WGS	72	360319104	PRJNA268900	SAMN03246598	249753508	2007	35
07MDR04215	China	Asia	L2.3.5	WGS	72	420064056	PRJNA268900	SAMN03246446	289182695	2007	35
07MDR04224	China	Asia	L2.3.6	WGS	72	304271568	PRJNA268900	SAMN03246400	212610768	2007	35
07MDR04249	China	Asia	L2.3.5	WGS	72	338301720	PRJNA268900	SAMN03246426	232962407	2007	35
07MDR04253	China	Asia	L2.3.5	WGS	72	272437488	PRJNA268900	SAMN03246433	186859357	2007	35
07MDR04256	China	Asia	L2.3.6	WGS	72	224110152	PRJNA268900	SAMN03246303	144353149	2007	35
07MDR05102	China	Asia	L2.3.6	WGS	72	201811536	PRJNA268900	SAMN03246380	134756532	2007	35
07MDR05105	China	Asia	L2.3.6	WGS	72	227837376	PRJNA268900	SAMN03246381	158161299	2007	35
07MDR05106	China	Asia	L2.3.4	WGS	72	295118784	PRJNA268900	SAMN03246561	204723301	2007	35
07MDR05110	China	Asia	L2.3.6	WGS	72	243418896	PRJNA268900	SAMN03246403	169777042	2007	35
07MDR05112	China	Asia	L2.3.4	WGS	72	288131040	PRJNA268900	SAMN03246533	198519209	2007	35
07MDR05128	China	Asia	L2.3.6	WGS	72	279369648	PRJNA268900	SAMN03246383	180656013	2007	35
07MDR05131	China	Asia	L2.3.4	WGS	72	328382568	PRJNA268900	SAMN03246562	219009925	2007	35
07MDR05136	China	Asia	L2.3.6	WGS	72	283028688	PRJNA268900	SAMN03246318	195696953	2007	35
07MDR05149	China	Asia	L2.3.6	WGS	72	414900936	PRJNA268900	SAMN03246382	287114784	2007	35
07MDR05162	China	Asia	L2.3.6	WGS	72	809699976	PRJNA268900	SAMN03246325	554876948	2007	35
07MDR06109	China	Asia	L2.3.5	WGS	72	391619664	PRJNA268900	SAMN03246493	271836766	2007	35
07MDR06133	China	Asia	L2.3.4	WGS	72	426368088	PRJNA268900	SAMN03246518	288280353	2007	35
07MDR06135	China	Asia	L2.3.6	WGS	72	294388560	PRJNA268900	SAMN03246309	205663998	2007	35
07MDR07114	China	Asia	L2.3.6	WGS	72	547459272	PRJNA268900	SAMN03246394	384397669	2007	35
07MDR07115	China	Asia	L2.3.6	WGS	72	408028968	PRJNA268900	SAMN03246392	282732531	2007	35
07MDR07118	China	Asia	L2.3.6	WGS	72	362515464	PRJNA268900	SAMN03246353	250566660	2007	35
07MDR07131	China	Asia	L2.3.6	WGS	72	230235696	PRJNA268900	SAMN03246368	150612274	2007	35
07MDR07153	China	Asia	L2.3.4	WGS	72	718416000	PRJNA268900	SAMN03246532	500380883	2007	35
07MDR07171	China	Asia	L2.3.6	WGS	72	803054304	PRJNA268900	SAMN03246395	558304611	2007	35
07MDR08104	China	Asia	L2.3.6	WGS	72	310464504	PRJNA268900	SAMN03246401	214854064	2007	35
07MDR08124	China	Asia	L2.3.6	WGS	72	283322160	PRJNA268900	SAMN03246330	183655773	2007	35
07MDR08127	China	Asia	L2.3.6	WGS	72	166481496	PRJNA268900	SAMN03246319	114068293	2007	35
07MDR08150	China	Asia	L2.3.6	WGS	72	248728824	PRJNA268900	SAMN03246315	171216941	2007	35
07MDR08159	China	Asia	L2.3.6	WGS	72	264528072	PRJNA268900	SAMN03246320	186663575	2007	35
07MDR08211	China	Asia	L2.3.5	WGS	72	393518448	PRJNA268900	SAMN03246453	264300090	2007	35
07MDR08213	China	Asia	L2.3.4	WGS	72	240017184	PRJNA268900	SAMN03246501	166582302	2007	35
07MDR08214	China	Asia	L2.3.4	WGS	72	309890520	PRJNA268900	SAMN03246536	206705911	2007	35
07MDR08232	China	Asia	L2.3.6	WGS	72	181340352	PRJNA268900	SAMN03246317	124795351	2007	35
07MDR10133	China	Asia	L2.3.3	WGS	72	297370800	PRJNA268900	SAMN03246587	206050616	2007	35
07MDR10142	China	Asia	L2.3.6	WGS	72	216971856	PRJNA268900	SAMN03246351	151370926	2007	35
07MDR10209	China	Asia	L2.3.4	WGS	72	294775272	PRJNA268900	SAMN03246520	197056724	2007	35
07MDR10216	China	Asia	L2.3.5	WGS	72	252732744	PRJNA268900	SAMN03246424	173011973	2007	35
07MDR10443	China	Asia	L2.3.5	WGS	72	215847648	PRJNA268900	SAMN03246472	149279010	2007	35
07MDR10448	China	Asia	L2.3.2	WGS	72	251776152	PRJNA268900	SAMN03246603	177962578	2007	35
07MDR10454	China	Asia	L2.3.1	WGS	72	144182088	PRJNA268900	SAMN03246291	99513523	2007	35
07MDR10456	China	Asia	L2.3.1	WGS	72	152771904	PRJNA268900	SAMN03246292	100340247	2007	35
07MDR10459	China	Asia	L2.3.6	WGS	72	247500792	PRJNA268900	SAMN03246335	172308049	2007	35
07MDR11151	China	Asia	L2.3.5	WGS	72	253450872	PRJNA268900	SAMN03246459	177236259	2007	35
07MDR11277	China	Asia	L2.3.4	WGS	72	189608472	PRJNA268900	SAMN03246502	130137419	2007	35
07MDR12103	China	Asia	L2.3.1	WGS	72	309277224	PRJNA268900	SAMN03246293	216959236	2007	35
07MDR12128	China	Asia	L2.3.6	WGS	72	196777584	PRJNA268900	SAMN03246338	139492228	2007	35
07MDR12134	China	Asia	L2.3.3	WGS	72	143507520	PRJNA268900	SAMN03246299	100237263	2007	35
07MDR12153	China	Asia	L2.3.3	WGS	72	232503192	PRJNA268900	SAMN03246577	161905439	2007	35
07MDR12174	China	Asia	L2.3.3	WGS	72	139234824	PRJNA268900	SAMN03246586	92680273	2007	35
07MDR12177	China	Asia	L2.3.5	WGS	72	42399720	PRJNA268900	SAMN03246408	30977532	2007	35
07MDR12178	China	Asia	L2.3.6	WGS	72	116359920	PRJNA268900	SAMN03246362	81007144	2007	35
07MDR12179	China	Asia	L2.3.4	WGS	72	241053840	PRJNA268900	SAMN03246555	165168856	2007	35
07MDR12251	China	Asia	L2.3.5	WGS	72	95250312	PRJNA268900	SAMN03246458	66028705	2007	35
07MDR12332	China	Asia	L2.3.5	WGS	72	62050248	PRJNA268900	SAMN03246414	42742849	2007	35
07MDR12359	China	Asia	L2.3.4	WGS	72	100051560	PRJNA268900	SAMN03246534	69593932	2007	35
07MDR12366	China	Asia	L2.3.5	WGS	72	109786968	PRJNA268900	SAMN03246463	75627375	2007	35
07MDR12418	China	Asia	L2.3.5	WGS	72	61460280	PRJNA268900	SAMN03246450	42748089	2007	35
07MDR12428	China	Asia	L2.3.4	WGS	72	32053752	PRJNA268900	SAMN03246537	21922395	2007	35
07MDR12448	China	Asia	L2.3.5	WGS	72	62365032	PRJNA268900	SAMN03246415	42988224	2007	35
07MDR13137	China	Asia	L2.3.5	WGS	72	165263472	PRJNA268900	SAMN03246485	115033876	2007	35
07MDR13165	China	Asia	L2.3.5	WGS	72	214794288	PRJNA268900	SAMN03246486	147943510	2007	35
07MDR13168	China	Asia	L2.3.5	WGS	72	116288928	PRJNA268900	SAMN03246487	80557273	2007	35
07MDR13206	China	Asia	L2.3.4	WGS	72	110706912	PRJNA268900	SAMN03246548	76268845	2007	35
07MDR13242	China	Asia	L2.3.6	WGS	72	150181560	PRJNA268900	SAMN03246352	105040366	2007	35
07MDR14165	China	Asia	L2.3.1	WGS	72	109758456	PRJNA268900	SAMN03246286	76656510	2007	35
07MDR14201	China	Asia	L2.3.3	WGS	72	105555456	PRJNA268900	SAMN03246590	73874355	2007	35
07MDR14236	China	Asia	L2.3.3	WGS	72	82427112	PRJNA268900	SAMN03246584	58171770	2007	35
07MDR14245	China	Asia	L2.3.5	WGS	72	73537488	PRJNA268900	SAMN03246413	51845524	2007	35
07MDR14257	China	Asia	L2.3.6	WGS	72	79439760	PRJNA268900	SAMN03246341	56248294	2007	35
07MDR14263	China	Asia	L2.3.4	WGS	72	218483784	PRJNA268900	SAMN03246544	147191507	2007	35
07MDR14268	China	Asia	L2.3.4	WGS	72	269793864	PRJNA268900	SAMN03246535	189301480	2007	35
07MDR14305	China	Asia	L2.3.5	WGS	72	81394272	PRJNA268900	SAMN03246431	57452426	2007	35
07MDR14314	China	Asia	L2.3.5	WGS	72	84485016	PRJNA268900	SAMN03246429	59442652	2007	35
07MDR14315	China	Asia	L2.3.5	WGS	72	48727368	PRJNA268900	SAMN03246428	33901292	2007	35
07MDR14349	China	Asia	L2.3.5	WGS	72	392587920	PRJNA268900	SAMN03246410	268071175	2007	35
07MDR15118	China	Asia	L2.3.2	WGS	72	390035376	PRJNA268900	SAMN03246605	261869575	2007	35
07MDR15118	China	Asia	L2.3.2	WGS	72	390035376	PRJNA268900	SAMN03246605	261869575	2007	35
07MDR15126	China	Asia	L2.3.3	WGS	72	356062536	PRJNA268900	SAMN03246585	235306082	2007	35
07MDR15228	China	Asia	L2.3.6	WGS	72	410920272	PRJNA268900	SAMN03246316	286330791	2007	35
07MDR15327	China	Asia	L2.3.5	WGS	72	310749120	PRJNA268900	SAMN03246478	212791368	2007	35
07MDR15334	China	Asia	L2.3.4	WGS	72	290793168	PRJNA268900	SAMN03246519	199771068	2007	35
07MDR15353	China	Asia	L2.3.4	WGS	72	288076320	PRJNA268900	SAMN03246571	200263851	2007	35
07MDR15401	China	Asia	L2.3.5	WGS	72	401048280	PRJNA268900	SAMN03246449	264408105	2007	35
07MDR15403	China	Asia	L2.3.6	WGS	72	481501872	PRJNA268900	SAMN03246361	334815185	2007	35
07MDR15429	China	Asia	L2.3.6	WGS	72	418875048	PRJNA268900	SAMN03246326	288175732	2007	35
07MDR15447	China	Asia	L2.3.4	WGS	72	396895608	PRJNA268900	SAMN03246531	271537582	2007	35
07MDR16106	China	Asia	L2.3.6	WGS	72	372249432	PRJNA268900	SAMN03246399	254950576	2007	35
07MDR16109	China	Asia	L2.3.5	WGS	72	434066400	PRJNA268900	SAMN03246412	300655159	2007	35
07MDR16136	China	Asia	L2.3.3	WGS	72	452586096	PRJNA268900	SAMN03246588	315598098	2007	35
07MDR16142	China	Asia	L2.3.6	WGS	72	348440904	PRJNA268900	SAMN03246398	234400855	2007	35
07MDR16155	China	Asia	L2.3.4	WGS	72	291662136	PRJNA268900	SAMN03246496	203774633	2007	35
07MDR16163	China	Asia	L2.3.3	WGS	72	348033312	PRJNA268900	SAMN03246296	240287107	2007	35
07MDR16242	China	Asia	L2.3.5	WGS	72	399098880	PRJNA268900	SAMN03246440	274533960	2007	35
07MDR16351	China	Asia	L2.3.1	WGS	72	366315840	PRJNA268900	SAMN03246289	254563174	2007	35
07MDR16401	China	Asia	L2.3.5	WGS	72	330011352	PRJNA268900	SAMN03246438	232158446	2007	35
07MDR16412	China	Asia	L2.3.5	WGS	72	317146752	PRJNA268900	SAMN03246439	213919902	2007	35
07MDR16430	China	Asia	L2.3.6	WGS	72	312867144	PRJNA268900	SAMN03246331	218708298	2007	35
07MDR16510	China	Asia	L2.3.4	WGS	72	307648728	PRJNA268900	SAMN03246553	212451232	2007	35
07MDR16513	China	Asia	L2.3.4	WGS	72	396270432	PRJNA268900	SAMN03246503	275062306	2007	35
07MDR16537	China	Asia	L2.3.6	WGS	72	409533624	PRJNA268900	SAMN03246404	274481347	2007	35
07MDR16543	China	Asia	L2.3.5	WGS	72	108732528	PRJNA268900	SAMN03246416	76085653	2007	35
07MDR16548	China	Asia	L2.3.5	WGS	72	159624792	PRJNA268900	SAMN03246442	113081864	2007	35
07MDR17106	China	Asia	L2.3.4	WGS	72	174077784	PRJNA268900	SAMN03246523	122662524	2007	35
07MDR17111	China	Asia	L2.3.6	WGS	72	172663056	PRJNA268900	SAMN03246302	120161623	2007	35
07MDR17174	China	Asia	L2.3.4	WGS	72	178119648	PRJNA268900	SAMN03246529	125940360	2007	35
07MDR17227	China	Asia	L2.3.1	WGS	72	145829376	PRJNA268900	SAMN03246290	101146996	2007	35
07MDR17238	China	Asia	L2.3.3	WGS	72	176901336	PRJNA268900	SAMN03246297	125391342	2007	35
07MDR17244	China	Asia	L2.3.4	WGS	72	210291984	PRJNA268900	SAMN03246549	148099927	2007	35
07MDR18135	China	Asia	L2.3.5	WGS	72	211026240	PRJNA268900	SAMN03246479	150127039	2007	35
07MDR18163	China	Asia	L2.3.5	WGS	72	167420952	PRJNA268900	SAMN03246466	117581608	2007	35
07MDR18201	China	Asia	L2.3.4	WGS	72	218623176	PRJNA268900	SAMN03246511	154788640	2007	35
07MDR18214	China	Asia	L2.3.6	WGS	72	155204352	PRJNA268900	SAMN03246349	107500808	2007	35
07MDR18218	China	Asia	L2.3.6	WGS	72	169544520	PRJNA268900	SAMN03246372	120168890	2007	35
07MDR18221	China	Asia	L2.3.5	WGS	72	168223320	PRJNA268900	SAMN03246475	119955159	2007	35
07MDR18236	China	Asia	L2.3.5	WGS	72	101990808	PRJNA268900	SAMN03246476	70742580	2007	35
07MDR18558	China	Asia	L2.3.3	WGS	72	281946024	PRJNA268900	SAMN03246574	197391824	2007	35
07MDR18559	China	Asia	L2.3.3	WGS	72	198818784	PRJNA268900	SAMN03246573	142125634	2007	35
07MDR18566	China	Asia	L2.3.4	WGS	72	192068352	PRJNA268900	SAMN03246497	138047348	2007	35
07MDR19106	China	Asia	L2.3.5	WGS	72	254332656	PRJNA268900	SAMN03246484	178296988	2007	35
07MDR19106	China	Asia	L2.3.5	WGS	72	254332656	PRJNA268900	SAMN03246484	178296988	2007	35
07MDR19128	China	Asia	L2.3.3	WGS	72	192580200	PRJNA268900	SAMN03246594	136579195	2007	35
07MDR19209	China	Asia	L2.3.2	WGS	72	169728192	PRJNA268900	SAMN03246602	118759314	2007	35
07MDR19213	China	Asia	L2.3.5	WGS	72	142907472	PRJNA268900	SAMN03246437	101904320	2007	35
07MDR19261	China	Asia	L2.3.4	WGS	72	144075600	PRJNA268900	SAMN03246508	102562795	2007	35
07MDR19329	China	Asia	L2.3.6	WGS	72	352403352	PRJNA268900	SAMN03246300	237921415	2007	35
07MDR19340	China	Asia	L2.3.1	WGS	72	138790152	PRJNA268900	SAMN03246276	96987902	2007	35
07MDR19359	China	Asia	L2.3.4	WGS	72	178967808	PRJNA268900	SAMN03246517	126019821	2007	35
07MDR19361	China	Asia	L2.3.6	WGS	72	121369752	PRJNA268900	SAMN03246321	84366144	2007	35
07MDR19420	China	Asia	L2.3.4	WGS	72	274353552	PRJNA268900	SAMN03246538	186897226	2007	35
07MDR19441	China	Asia	L2.3.6	WGS	72	367737768	PRJNA268900	SAMN03246391	251289946	2007	35
07MDR19466	China	Asia	L2.3.5	WGS	72	339433344	PRJNA268900	SAMN03246467	231847779	2007	35
07MDR20137	China	Asia	L2.3.5	WGS	72	435630456	PRJNA268900	SAMN03246407	285541284	2007	35
07MDR20161	China	Asia	L2.3.6	WGS	72	449285976	PRJNA268900	SAMN03246385	308489746	2007	35
07MDR20208	China	Asia	L2.3.3	WGS	72	414225864	PRJNA268900	SAMN03246595	281259958	2007	35
07MDR22160	China	Asia	L2.3.5	WGS	72	146050632	PRJNA268900	SAMN03246473	101411423	2007	35
07MDR22216	China	Asia	L2.3.5	WGS	72	541073664	PRJNA268900	SAMN03246411	355947015	2007	35
07MDR22257	China	Asia	L2.3.6	WGS	72	386526672	PRJNA268900	SAMN03246373	264668491	2007	35
07MDR22268	China	Asia	L2.3.6	WGS	72	385106832	PRJNA268900	SAMN03246374	262877231	2007	35
07MDR23212	China	Asia	L2.3.6	WGS	72	385488000	PRJNA268900	SAMN03246339	263573146	2007	35
07MDR23234	China	Asia	L2.3.5	WGS	72	406105488	PRJNA268900	SAMN03246489	269344488	2007	35
07MDR23324	China	Asia	L2.3.4	WGS	72	389304792	PRJNA268900	SAMN03246514	267194076	2007	35
07MDR23502	China	Asia	L2.3.5	WGS	72	310417488	PRJNA268900	SAMN03246460	210676972	2007	35
07MDR23557	China	Asia	L2.3.4	WGS	72	384195888	PRJNA268900	SAMN03246528	263601708	2007	35
07MDR24117	China	Asia	L2.3.5	WGS	72	306939888	PRJNA268900	SAMN03246482	210896598	2007	35
07MDR24136	China	Asia	L2.3.6	WGS	72	329961744	PRJNA268900	SAMN03246336	225989685	2007	35
07MDR25142	China	Asia	L2.3.6	WGS	72	226657800	PRJNA268900	SAMN03246346	150035460	2007	35
07MDR26101	China	Asia	L2.3.5	WGS	72	613975896	PRJNA268900	SAMN03246452	410016000	2007	35
07MDR27126	China	Asia	L2.3.6	WGS	72	371272392	PRJNA268900	SAMN03246379	248749000	2007	35
07MDR27156	China	Asia	L2.3.6	WGS	72	474531984	PRJNA268900	SAMN03246345	319680480	2007	35
07MDR27164	China	Asia	L2.3.4	WGS	72	441480240	PRJNA268900	SAMN03246559	301016162	2007	35
07MDR28174	China	Asia	L2.3.6	WGS	72	290147976	PRJNA268900	SAMN03246371	198578073	2007	35
07MDR29120	China	Asia	L2.3.5	WGS	72	273255120	PRJNA268900	SAMN03246474	181326845	2007	35
07MDR30111	China	Asia	L2.3.6	WGS	72	473148072	PRJNA268900	SAMN03246340	321320425	2007	35
07MDR30119	China	Asia	L2.3.6	WGS	72	333340488	PRJNA268900	SAMN03246337	220661713	2007	35
07MDR30126	China	Asia	L2.3.6	WGS	72	357801912	PRJNA268900	SAMN03246365	241487612	2007	35
07MDR30152	China	Asia	L2.3.5	WGS	72	176349456	PRJNA268900	SAMN03246418	120693835	2007	35
07MDR30155	China	Asia	L2.3.5	WGS	72	414233280	PRJNA268900	SAMN03246423	284276851	2007	35
07MDR30157	China	Asia	L2.3.6	WGS	72	289092240	PRJNA268900	SAMN03246366	198984373	2007	35
07MDR30159	China	Asia	L2.3.5	WGS	72	338835672	PRJNA268900	SAMN03246419	234629114	2007	35
07MDR30161	China	Asia	L2.3.5	WGS	72	270376488	PRJNA268900	SAMN03246420	179567850	2007	35
07MDR30165	China	Asia	L2.3.5	WGS	72	221666688	PRJNA268900	SAMN03246422	152912980	2007	35
07MDR30167	China	Asia	L2.3.5	WGS	72	305786520	PRJNA268900	SAMN03246421	207147393	2007	35
07MDR31104	China	Asia	L2.3.3	WGS	72	352827216	PRJNA268900	SAMN03246582	241398642	2007	35
DRR034341	Japan	Asia	L2.3.6	WGS	393	230488374	PRJDB3875	SAMD00029386	156119457	2008	36
DRR034350	Japan	Asia	L2.3.5	WGS	524	351021698	PRJDB3875	SAMD00029395	234763404	2013	36
DRR034438	Japan	Asia	L2.3.4	WGS	340	227884290	PRJDB3875	SAMD00029483	142176326	2008	36
DRR034527	Japan	Asia	L2.3.6	WGS	367	302283101	PRJDB3875	SAMD00029572	186607479	2008	36
DRR130054	Japan	Asia	L2.3.5	WGS	581	559117640	PRJDB7006	SAMD00117762	342201350	2012	63
DRR130055	Japan	Asia	L2.3.5	WGS	569	401470440	PRJDB7006	SAMD00117763	245950400	2012	63
DRR130061	Japan	Asia	L2.3.5	WGS	577	838720764	PRJDB7006	SAMD00117769	553321696	2013	63
DRR130070	Japan	Asia	L2.3.3	WGS	569	473161099	PRJDB7006	SAMD00117778	293398223	2012	63
DRR130073	Japan	Asia	L2.3.6	WGS	567	677970122	PRJDB7006	SAMD00117781	399991011	2012	63
DRR130079	Japan	Asia	L2.3.6	WGS	583	269023390	PRJDB7006	SAMD00117787	147216733	2014	63
DRR130083	Japan	Asia	L2.3.6	WGS	546	607530574	PRJDB7006	SAMD00117791	354231782	2012	63
DRR130084	Japan	Asia	L2.3.5	WGS	554	866277940	PRJDB7006	SAMD00117792	514078036	2011	63
DRR130086	Japan	Asia	L2.3.5	WGS	585	264812161	PRJDB7006	SAMD00117794	144375302	2014	63
DRR130091	Japan	Asia	L2.3.5	WGS	554	698187962	PRJDB7006	SAMD00117799	418029519	2012	63
DRR130100	Japan	Asia	L2.3.5	WGS	571	377294209	PRJDB7006	SAMD00117808	232237967	2012	63
DRR130101	Japan	Asia	L2.3.5	WGS	560	343806304	PRJDB7006	SAMD00117809	188245223	2013	63
DRR130102	Japan	Asia	L2.3.1	WGS	585	545842596	PRJDB7006	SAMD00117810	359201177	2012	63
DRR130103	Japan	Asia	L2.3.4	WGS	536	780776447	PRJDB7006	SAMD00117811	455414768	2011	63
DRR130110	Japan	Asia	L2.3.4	WGS	555	163967351	PRJDB7006	SAMD00117818	96678469	2012	63
DRR130112	Japan	Asia	L2.3.4	WGS	522	338359254	PRJDB7006	SAMD00117820	212529610	2013	63
DRR130119	Japan	Asia	L2.3.3	WGS	567	699305301	PRJDB7006	SAMD00117827	431389920	2012	63
DRR130120	Japan	Asia	L2.3.4	WGS	576	374961225	PRJDB7006	SAMD00117828	202814019	2014	63
DRR130122	Japan	Asia	L2.3.6	WGS	578	615430861	PRJDB7006	SAMD00117830	409046469	2013	63
DRR130123	Japan	Asia	L2.3.4	WGS	569	614301043	PRJDB7006	SAMD00117831	364204441	2011	63
DRR130132	Japan	Asia	L2.3.1	WGS	545	532721112	PRJDB7006	SAMD00117840	311103013	2012	63
DRR130134	Japan	Asia	L2.3.6	WGS	577	738783831	PRJDB7006	SAMD00117842	453360292	2012	63
DRR130135	Japan	Asia	L2.3.6	WGS	570	431633926	PRJDB7006	SAMD00117843	263006051	2012	63
DRR130149	Japan	Asia	L2.3.1	WGS	566	612006545	PRJDB7006	SAMD00117857	368054607	2012	63
DRR130151	Japan	Asia	L2.3.2	WGS	550	367142029	PRJDB7006	SAMD00117859	222291196	2012	63
DRR130164	Japan	Asia	L2.3.4	WGS	572	730515445	PRJDB7006	SAMD00117872	392789123	2002	63
DRR130175	Japan	Asia	L2.3.6	WGS	590	498609322	PRJDB7006	SAMD00117883	285128292	2015	63
DRR130196	Japan	Asia	L2.3.4	WGS	588	351794491	PRJDB7006	SAMD00117904	199841948	2002	63
DRR130205	Japan	Asia	L2.3.5	WGS	583	795817818	PRJDB7006	SAMD00117913	449837250	2002	63
DRR130209	Japan	Asia	L2.3.6	WGS	567	1116622196	PRJDB7006	SAMD00117917	672255448	2003	63
DRR130210	Japan	Asia	L2.3.4	WGS	569	1195322679	PRJDB7006	SAMD00117918	726142636	2015	63
DRR130211	Japan	Asia	L2.3.6	WGS	593	357151449	PRJDB7006	SAMD00117919	202284139	2011	63
DRR130214	Japan	Asia	L2.3.3	WGS	578	878854124	PRJDB7006	SAMD00117922	537736134	2015	63
DRR130225	Japan	Asia	L2.3.4	WGS	557	1087887368	PRJDB7006	SAMD00117933	643333266	2015	63
DRR130237	Japan	Asia	L2.3.5	WGS	579	478964376	PRJDB7006	SAMD00117945	287195527	2015	63
DRR184605	Vietnam	Asia	L2.3.5	WGS	300	2571166200	PRJDB8544	SAMD00178567	1262987108	2007/2008/2009	1
DRR184608	Vietnam	Asia	L2.3.5	WGS	300	2516049900	PRJDB8544	SAMD00178570	1290736875	2007/2008/2009	1
DRR184609	Vietnam	Asia	L2.3.1	WGS	300	2619135000	PRJDB8544	SAMD00178571	1297988973	2007/2008/2009	1
DRR184617	Vietnam	Asia	L2.3.5	WGS	300	2212809600	PRJDB8544	SAMD00178579	1116896492	2007/2008/2009	1
DRR184625	Vietnam	Asia	L2.3.3	WGS	300	2525080200	PRJDB8544	SAMD00178587	1292543559	2007/2008/2009	1
DRR184637	Vietnam	Asia	L2.3.4	WGS	300	2867276100	PRJDB8544	SAMD00178599	1466003332	2007/2008/2009	1
DRR184648	Vietnam	Asia	L2.3.6	WGS	300	2523158700	PRJDB8544	SAMD00178610	1303348514	2007/2008/2009	1
DRR184659	Vietnam	Asia	L2.3.4	WGS	300	2650746300	PRJDB8544	SAMD00178621	1327436340	2007/2008/2009	1
DRR184663	Vietnam	Asia	L2.3.5	WGS	300	2559689100	PRJDB8544	SAMD00178625	1328227131	2007/2008/2009	1
DRR184668	Vietnam	Asia	L2.3.5	WGS	300	2646581700	PRJDB8544	SAMD00178630	1352659790	2007/2008/2009	1
DRR184671	Vietnam	Asia	L2.3.5	WGS	300	2329241700	PRJDB8544	SAMD00178633	1231662095	2007/2008/2009	1
DRR184675	Vietnam	Asia	L2.3.1	WGS	300	2556506400	PRJDB8544	SAMD00178637	1293951495	2007/2008/2009	1
DRR184678	Vietnam	Asia	L2.3.1	WGS	300	2557362600	PRJDB8544	SAMD00178640	1345708201	2007/2008/2009	1
DRR184897	Vietnam	Asia	L2.3.4	WGS	497	488212789	PRJDB8553	SAMD00178970	324686191	2007/2008/2009	1
DRR184906	Vietnam	Asia	L2.3.6	WGS	497	455355199	PRJDB8553	SAMD00178979	303437146	2007/2008/2009	1
DRR184909	Vietnam	Asia	L2.3.5	WGS	499	386341218	PRJDB8553	SAMD00178982	260197774	2007/2008/2009	1
DRR184916	Vietnam	Asia	L2.3.5	WGS	150	142783373	PRJDB8553	SAMD00178989	60798586	2007/2008/2009	1
DRR184917	Vietnam	Asia	L2.3.3	WGS	484	301398414	PRJDB8553	SAMD00178990	193055900	2007/2008/2009	1
DRR184919	Vietnam	Asia	L2.3.5	WGS	488	388673547	PRJDB8553	SAMD00178992	259317704	2007/2008/2009	1
DRR184921	Vietnam	Asia	L2.3.3	WGS	499	440673823	PRJDB8553	SAMD00178994	294832299	2007/2008/2009	1
DRR184928	Vietnam	Asia	L2.3.6	WGS	499	269167627	PRJDB8553	SAMD00179001	174031830	2007/2008/2009	1
DRR184929	Vietnam	Asia	L2.3.3	WGS	499	342111609	PRJDB8553	SAMD00179002	239665678	2007/2008/2009	1
DRR184932	Vietnam	Asia	L2.3.4	WGS	499	307552103	PRJDB8553	SAMD00179005	210288238	2007/2008/2009	1
DRR184935	Vietnam	Asia	L2.3.4	WGS	500	408966589	PRJDB8553	SAMD00179008	276955874	2007/2008/2009	1
DRR184937	Vietnam	Asia	L2.3.1	WGS	500	342456936	PRJDB8553	SAMD00179010	227074220	2007/2008/2009	1
DRR184938	Vietnam	Asia	L2.3.1	WGS	501	261106315	PRJDB8553	SAMD00179011	171765117	2007/2008/2009	1
DRR184939	Vietnam	Asia	L2.3.3	WGS	499	386215205	PRJDB8553	SAMD00179012	263968197	2007/2008/2009	1
DRR184940	Vietnam	Asia	L2.3.4	WGS	499	424135932	PRJDB8553	SAMD00179013	263525872	2007/2008/2009	1
DRR184944	Vietnam	Asia	L2.3.3	WGS	496	361957694	PRJDB8553	SAMD00179017	244747475	2007/2008/2009	1
DRR184945	Vietnam	Asia	L2.3.3	WGS	494	419237960	PRJDB8553	SAMD00179018	287448952	2007/2008/2009	1
DRR184951	Vietnam	Asia	L2.3.6	WGS	494	457828447	PRJDB8553	SAMD00179024	315107165	2007/2008/2009	1
DRR184955	Vietnam	Asia	L2.3.4	WGS	495	498604776	PRJDB8553	SAMD00179028	316454464	2007/2008/2009	1
DRR184957	Vietnam	Asia	L2.3.4	WGS	500	278773248	PRJDB8553	SAMD00179030	182753213	2007/2008/2009	1
DRR184962	Vietnam	Asia	L2.3.6	WGS	491	476053284	PRJDB8553	SAMD00179035	291062916	2007/2008/2009	1
DRR184964	Vietnam	Asia	L2.3.5	WGS	300	2189919600	PRJDB8553	SAMD00179037	1338012522	2007/2008/2009	1
DRR184969	Vietnam	Asia	L2.3.5	WGS	496	435216896	PRJDB8553	SAMD00179042	266808527	2007/2008/2009	1
DRR184970	Vietnam	Asia	L2.3.3	WGS	491	426606820	PRJDB8553	SAMD00179043	260179529	2007/2008/2009	1
DRR184972	Vietnam	Asia	L2.3.6	WGS	493	374544055	PRJDB8553	SAMD00179045	231248104	2007/2008/2009	1
DRR184979	Vietnam	Asia	L2.3.4	WGS	499	481308806	PRJDB8553	SAMD00179052	297247263	2007/2008/2009	1
DRR184988	Vietnam	Asia	L2.3.4	WGS	498	283510892	PRJDB8553	SAMD00179061	174775619	2007/2008/2009	1
DRR184989	Vietnam	Asia	L2.3.4	WGS	499	408811204	PRJDB8553	SAMD00179062	253830032	2007/2008/2009	1
DRR184999	Vietnam	Asia	L2.3.4	WGS	499	403602618	PRJDB8553	SAMD00179072	268266435	2007/2008/2009	1
DRR185013	Vietnam	Asia	L2.3.3	WGS	301	267071257	PRJDB8553	SAMD00179086	150961809	2007/2008/2009	1
DRR185016	Vietnam	Asia	L2.3.5	WGS	500	400472316	PRJDB8553	SAMD00179089	272008361	2007/2008/2009	1
DRR185018	Vietnam	Asia	L2.3.3	WGS	301	228530001	PRJDB8553	SAMD00179091	130686912	2007/2008/2009	1
DRR185029	Vietnam	Asia	L2.3.3	WGS	301	268161069	PRJDB8553	SAMD00179102	154297302	2007/2008/2009	1
DRR185049	Vietnam	Asia	L2.3.4	WGS	500	346675955	PRJDB8553	SAMD00179122	229552424	2007/2008/2009	1
DRR185053	Vietnam	Asia	L2.3.1	WGS	151	145614657	PRJDB8553	SAMD00179126	60113897	2007/2008/2009	1
DRR185060	Vietnam	Asia	L2.3.4	WGS	151	138218339	PRJDB8553	SAMD00179133	57852476	2007/2008/2009	1
DRR185074	Vietnam	Asia	L2.3.1	WGS	301	238277690	PRJDB8553	SAMD00179147	136027424	2007/2008/2009	1
DRR185078	Vietnam	Asia	L2.3.5	WGS	470	412891559	PRJDB8553	SAMD00179151	285763144	2007/2008/2009	1
DRR185080	Vietnam	Asia	L2.3.4	WGS	453	474510459	PRJDB8553	SAMD00179153	327529959	2007/2008/2009	1
DRR185083	Vietnam	Asia	L2.3.5	WGS	487	441015192	PRJDB8553	SAMD00179156	307338013	2007/2008/2009	1
DRR185091	Vietnam	Asia	L2.3.1	WGS	483	364155260	PRJDB8553	SAMD00179164	247856267	2007/2008/2009	1
DRR185102	Vietnam	Asia	L2.3.5	WGS	461	471927067	PRJDB8553	SAMD00179175	316688521	2007/2008/2009	1
DRR185120	Vietnam	Asia	L2.3.5	WGS	460	495649683	PRJDB8553	SAMD00179193	328334745	2007/2008/2009	1
DRR185124	Vietnam	Asia	L2.3.4	WGS	461	499042451	PRJDB8553	SAMD00179197	348260776	2007/2008/2009	1
ERR015609	russia	Europe	L2.3.6	OTHER	108	2534283396	PRJEB2138	SAMEA838040	1857980159	missing	2
ERR015610	russia	Europe	L2.3.6	OTHER	108	1843864992	PRJEB2138	SAMEA838042	1279495832	missing	2
ERR015611	russia	Europe	L2.3.6	OTHER	108	2438635248	PRJEB2138	SAMEA838028	1786063747	missing	2
ERR015612	russia	Europe	L2.3.6	OTHER	108	2276361360	PRJEB2138	SAMEA838044	1641498241	missing	2
ERR015613	russia	Europe	L2.3.6	OTHER	108	1535242572	PRJEB2138	SAMEA838038	1044251317	missing	2
ERR015614	russia	Europe	L2.3.6	OTHER	108	2657462580	PRJEB2138	SAMEA838000	1966004125	missing	2
ERR015616	russia	Europe	L2.3.6	OTHER	108	2056114152	PRJEB2138	SAMEA838034	1438811110	missing	2
ERR017786	russia	Europe	L2.3.6	WGS	115	243910860	PRJEB2138	SAMEA837963	153738156	missing	2
ERR019559	russia	Europe	L2.3.6	WGS	115	95573395	PRJEB2138	SAMEA837910	50778306	missing	2
ERR019564	russia	Europe	L2.3.6	WGS	115	278254230	PRJEB2138	SAMEA837928	176370057	missing	2
ERR027449	russia	Europe	L2.3.6	WGS	115	222360320	PRJEB2138	SAMEA837952	115658859	missing	2
ERR027454	russia	Europe	L2.3.6	WGS	115	221667905	PRJEB2138	SAMEA837936	114747271	missing	2
ERR067576	russia	Europe	L2.3.6	WGS	200	455345600	PRJEB2138	SAMEA1015921	247685171	2008	2
ERR067578	russia	Europe	L2.3.6	WGS	200	416243600	PRJEB2138	SAMEA1015951	227130333	2008	2
ERR067580	russia	Europe	L2.3.6	WGS	200	342452800	PRJEB2138	SAMEA1015969	188218216	2008	2
ERR067581	russia	Europe	L2.3.6	WGS	200	388308800	PRJEB2138	SAMEA1015985	212667417	2008	2
ERR067582	russia	Europe	L2.3.6	WGS	200	395835600	PRJEB2138	SAMEA1016011	216961749	2008	2
ERR067583	russia	Europe	L2.3.6	WGS	200	339122600	PRJEB2138	SAMEA1016042	185911789	2008	2
ERR067584	russia	Europe	L2.3.6	WGS	200	332513200	PRJEB2138	SAMEA1016098	182284316	2008	2
ERR067586	russia	Europe	L2.3.6	WGS	200	389305800	PRJEB2138	SAMEA1016074	214047042	2008	2
ERR067587	russia	Europe	L2.3.6	WGS	200	423126000	PRJEB2138	SAMEA1016086	231592892	2008	2
ERR067588	russia	Europe	L2.3.6	WGS	200	346475000	PRJEB2138	SAMEA1016078	189457425	2008	2
ERR067589	russia	Europe	L2.3.6	WGS	200	348177600	PRJEB2138	SAMEA1016176	190507519	2008	2
ERR067590	russia	Europe	L2.3.6	WGS	200	369762400	PRJEB2138	SAMEA1016189	202187305	2008	2
ERR067592	russia	Europe	L2.3.6	WGS	200	370329000	PRJEB2138	SAMEA1016166	202723063	2008	2
ERR067593	russia	Europe	L2.3.6	WGS	200	396454200	PRJEB2138	SAMEA1015960	217222254	2008	2
ERR067594	russia	Europe	L2.3.5	WGS	200	410551400	PRJEB2138	SAMEA1015949	225098853	2008	2
ERR067595	russia	Europe	L2.3.5	WGS	200	338962200	PRJEB2138	SAMEA1015933	185992453	2009	2
ERR067598	russia	Europe	L2.3.6	WGS	200	370873200	PRJEB2138	SAMEA1016007	202674354	2009	2
ERR067600	russia	Europe	L2.3.6	WGS	200	445599400	PRJEB2138	SAMEA1016004	243340040	2008	2
ERR067604	russia	Europe	L2.3.6	WGS	200	344474200	PRJEB2138	SAMEA1016083	187674676	2008	2
ERR067605	russia	Europe	L2.3.6	WGS	200	371809600	PRJEB2138	SAMEA1016073	204398092	2008	2
ERR067608	russia	Europe	L2.3.6	WGS	200	335044800	PRJEB2138	SAMEA1016018	184079290	2008	2
ERR067610	russia	Europe	L2.3.6	WGS	200	328594400	PRJEB2138	SAMEA1015991	180832351	2008	2
ERR067611	russia	Europe	L2.3.6	WGS	200	429431400	PRJEB2138	SAMEA1016052	234144387	2008	2
ERR067613	russia	Europe	L2.3.6	WGS	200	393835200	PRJEB2138	SAMEA1015929	216321996	2008	2
ERR067618	russia	Europe	L2.3.6	WGS	200	359079800	PRJEB2138	SAMEA1016152	196525865	2008	2
ERR067619	russia	Europe	L2.3.6	WGS	200	373330000	PRJEB2138	SAMEA1016137	205682590	2008	2
ERR067620	russia	Europe	L2.3.6	WGS	200	319336400	PRJEB2138	SAMEA1016112	175251966	2008	2
ERR067621	russia	Europe	L2.3.6	WGS	200	378020800	PRJEB2138	SAMEA1016129	207408419	2008	2
ERR067622	russia	Europe	L2.3.6	WGS	200	427696000	PRJEB2138	SAMEA1016109	234696736	2008	2
ERR067623	russia	Europe	L2.3.6	WGS	200	477539600	PRJEB2138	SAMEA1016082	261528848	2008	2
ERR067625	russia	Europe	L2.3.6	WGS	200	311416400	PRJEB2138	SAMEA1016111	166874714	2008	2
ERR067626	russia	Europe	L2.3.6	WGS	200	340123800	PRJEB2138	SAMEA1016127	182526792	2008	2
ERR067627	russia	Europe	L2.3.6	WGS	200	349363200	PRJEB2138	SAMEA1016103	187614696	2008	2
ERR067628	russia	Europe	L2.3.6	WGS	200	284466000	PRJEB2138	SAMEA1016169	152425468	missing	2
ERR067630	russia	Europe	L2.3.6	WGS	200	275185600	PRJEB2138	SAMEA1016194	147162802	2008	2
ERR067631	russia	Europe	L2.3.6	WGS	200	316656000	PRJEB2138	SAMEA1016175	169786431	2008	2
ERR067635	russia	Europe	L2.3.6	WGS	200	357115000	PRJEB2138	SAMEA1016054	192647203	2009	2
ERR067637	russia	Europe	L2.3.5	WGS	200	280106600	PRJEB2138	SAMEA1016033	150130269	2009	2
ERR067638	russia	Europe	L2.3.6	WGS	200	245182200	PRJEB2138	SAMEA1016010	131869043	2009	2
ERR067639	russia	Europe	L2.3.6	WGS	200	295785600	PRJEB2138	SAMEA1015982	158732501	2009	2
ERR067641	russia	Europe	L2.3.6	WGS	200	267413600	PRJEB2138	SAMEA1016093	143210679	2009	2
ERR067643	russia	Europe	L2.3.6	WGS	200	247679600	PRJEB2138	SAMEA1016182	132542010	2009	2
ERR067644	russia	Europe	L2.3.6	WGS	200	298358000	PRJEB2138	SAMEA1016196	159700683	2009	2
ERR067646	russia	Europe	L2.3.6	WGS	200	261207400	PRJEB2138	SAMEA1016151	140907702	2009	2
ERR067648	russia	Europe	L2.3.6	WGS	200	271473600	PRJEB2138	SAMEA1016023	145418859	2009	2
ERR067649	russia	Europe	L2.3.6	WGS	200	282538000	PRJEB2138	SAMEA1015996	152015628	2009	2
ERR067650	russia	Europe	L2.3.6	WGS	200	247816000	PRJEB2138	SAMEA1016053	134345539	2009	2
ERR067651	russia	Europe	L2.3.6	WGS	200	255420200	PRJEB2138	SAMEA1016034	137159533	2009	2
ERR067652	russia	Europe	L2.3.6	WGS	200	298718600	PRJEB2138	SAMEA1015941	160084129	2009	2
ERR067653	russia	Europe	L2.3.6	WGS	200	244493200	PRJEB2138	SAMEA1015962	132187601	2009	2
ERR067654	russia	Europe	L2.3.6	WGS	200	234911400	PRJEB2138	SAMEA1015978	127216663	2009	2
ERR067655	russia	Europe	L2.3.4	WGS	200	219786200	PRJEB2138	SAMEA1016147	119215603	2009	2
ERR067656	russia	Europe	L2.3.6	WGS	200	256034600	PRJEB2138	SAMEA1016165	137804188	2009	2
ERR067659	russia	Europe	L2.3.6	WGS	200	284934000	PRJEB2138	SAMEA1016197	153023452	2009	2
ERR067660	russia	Europe	L2.3.6	WGS	200	285191800	PRJEB2138	SAMEA1016066	153150612	2009	2
ERR067662	russia	Europe	L2.3.6	WGS	200	246589000	PRJEB2138	SAMEA1016100	132543263	2009	2
ERR067663	russia	Europe	L2.3.6	WGS	200	292108600	PRJEB2138	SAMEA1016037	156471994	2009	2
ERR067665	russia	Europe	L2.3.6	WGS	200	234050800	PRJEB2138	SAMEA1016002	127943242	2009	2
ERR067667	russia	Europe	L2.3.6	WGS	200	251317600	PRJEB2138	SAMEA1015957	135625283	2009	2
ERR067668	russia	Europe	L2.3.6	WGS	200	240529400	PRJEB2138	SAMEA1015968	128948792	2009	2
ERR067671	russia	Europe	L2.3.6	WGS	200	333542600	PRJEB2138	SAMEA1015943	179211737	2009	2
ERR067672	russia	Europe	L2.3.6	WGS	200	309480400	PRJEB2138	SAMEA1016174	165965369	2009	2
ERR067673	russia	Europe	L2.3.6	WGS	200	270720800	PRJEB2138	SAMEA1015986	145709774	2009	2
ERR067674	russia	Europe	L2.3.6	WGS	200	268654200	PRJEB2138	SAMEA1016006	144206841	2009	2
ERR067686	russia	Europe	L2.3.6	WGS	200	323870600	PRJEB2138	SAMEA1016172	173710520	2009	2
ERR067687	russia	Europe	L2.3.6	WGS	200	305869800	PRJEB2138	SAMEA1016187	164496634	2009	2
ERR067688	russia	Europe	L2.3.6	WGS	200	293242600	PRJEB2138	SAMEA1016167	156888460	2009	2
ERR067689	russia	Europe	L2.3.6	WGS	200	314171400	PRJEB2138	SAMEA1016146	169115664	2009	2
ERR067692	russia	Europe	L2.3.6	WGS	200	266338000	PRJEB2138	SAMEA1015932	143012005	2008	2
ERR067694	russia	Europe	L2.3.6	WGS	200	311033200	PRJEB2138	SAMEA1015990	166663256	2008	2
ERR067695	russia	Europe	L2.3.6	WGS	200	343400000	PRJEB2138	SAMEA1016055	183747879	2008	2
ERR067696	russia	Europe	L2.3.6	WGS	200	361607000	PRJEB2138	SAMEA1016039	194144287	2008	2
ERR067698	russia	Europe	L2.3.6	WGS	200	313127400	PRJEB2138	SAMEA1016087	167421187	2009	2
ERR067702	russia	Europe	L2.3.6	WGS	200	303607600	PRJEB2138	SAMEA1016153	162339506	missing	2
ERR067704	russia	Europe	L2.3.6	WGS	200	301765000	PRJEB2138	SAMEA1016202	162046357	2009	2
ERR067705	russia	Europe	L2.3.6	WGS	200	367723200	PRJEB2138	SAMEA1016185	198061668	2009	2
ERR067707	russia	Europe	L2.3.6	WGS	200	341695400	PRJEB2138	SAMEA1016139	183487201	2009	2
ERR067709	russia	Europe	L2.3.6	WGS	200	305145600	PRJEB2138	SAMEA1016163	163184421	2009	2
ERR067710	russia	Europe	L2.3.6	WGS	200	313006800	PRJEB2138	SAMEA1016105	166857829	2009	2
ERR067711	russia	Europe	L2.3.6	WGS	200	305163000	PRJEB2138	SAMEA1016122	162827260	2009	2
ERR067713	russia	Europe	L2.3.6	WGS	200	316572800	PRJEB2138	SAMEA1016044	169789048	2009	2
ERR067714	russia	Europe	L2.3.6	WGS	200	306065200	PRJEB2138	SAMEA1016028	163933794	2009	2
ERR067715	russia	Europe	L2.3.6	WGS	200	336249600	PRJEB2138	SAMEA1016013	180852073	2009	2
ERR067717	russia	Europe	L2.3.6	WGS	200	355741600	PRJEB2138	SAMEA1015979	190867792	2009	2
ERR067718	russia	Europe	L2.3.6	WGS	200	370612000	PRJEB2138	SAMEA1015922	198420766	2008	2
ERR067720	russia	Europe	L2.3.6	WGS	150	316529250	PRJEB2138	SAMEA1016071	184370584	2008	2
ERR067721	russia	Europe	L2.3.6	WGS	150	295750500	PRJEB2138	SAMEA1016089	172480191	2008	2
ERR067722	russia	Europe	L2.3.6	WGS	150	304617450	PRJEB2138	SAMEA1016101	177907284	2008	2
ERR067723	russia	Europe	L2.3.6	WGS	150	317959050	PRJEB2138	SAMEA1016099	185761555	2008	2
ERR067724	russia	Europe	L2.3.6	WGS	150	353608650	PRJEB2138	SAMEA1016117	213134835	2008	2
ERR067736	russia	Europe	L2.3.6	WGS	150	316579200	PRJEB2138	SAMEA1016084	184560435	2008	2
ERR067739	russia	Europe	L2.3.6	WGS	150	285432750	PRJEB2138	SAMEA1016143	166290092	2008	2
ERR067740	russia	Europe	L2.3.6	WGS	150	310904550	PRJEB2138	SAMEA1015923	181280341	2008	2
ERR067741	russia	Europe	L2.3.6	WGS	150	288472200	PRJEB2138	SAMEA1015942	168239434	2008	2
ERR067742	russia	Europe	L2.3.6	WGS	150	337090200	PRJEB2138	SAMEA1015961	196819452	2008	2
ERR067743	russia	Europe	L2.3.6	WGS	150	293262900	PRJEB2138	SAMEA1015973	170651931	2008	2
ERR067744	russia	Europe	L2.3.6	WGS	150	244825800	PRJEB2138	SAMEA1015998	142184903	2008	2
ERR067745	russia	Europe	L2.3.6	WGS	150	293596050	PRJEB2138	SAMEA1015987	171270533	2008	2
ERR067746	russia	Europe	L2.3.6	WGS	150	278481300	PRJEB2138	SAMEA1016014	162274805	2008	2
ERR067749	russia	Europe	L2.3.6	WGS	150	298431900	PRJEB2138	SAMEA1016119	173701240	missing	2
ERR067750	russia	Europe	L2.3.6	WGS	150	275660250	PRJEB2138	SAMEA1016120	160416521	2008	2
ERR067754	russia	Europe	L2.3.6	WGS	150	338556450	PRJEB2138	SAMEA1016193	196766212	2008	2
ERR067755	russia	Europe	L2.3.6	WGS	150	342803250	PRJEB2138	SAMEA1016171	199157287	2008	2
ERR067758	russia	Europe	L2.3.6	WGS	150	340741050	PRJEB2138	SAMEA1016159	197690073	2008	2
ERR067759	russia	Europe	L2.3.6	WGS	150	303155550	PRJEB2138	SAMEA1016097	175581411	2008	2
ERR067760	russia	Europe	L2.3.6	WGS	150	311338050	PRJEB2138	SAMEA1016118	180608153	2008	2
ERR067761	russia	Europe	L2.3.6	WGS	150	318841350	PRJEB2138	SAMEA1016124	185126861	2008	2
ERR067762	russia	Europe	L2.3.6	WGS	150	378778950	PRJEB2138	SAMEA1016068	219996419	2008	2
ERR067764	russia	Europe	L2.3.6	WGS	150	319473900	PRJEB2138	SAMEA1016046	185999215	missing	2
ERR067765	russia	Europe	L2.3.6	WGS	150	439715700	PRJEB2138	SAMEA1016060	255143426	2008	2
ERR067766	russia	Europe	L2.3.6	WGS	150	322977150	PRJEB2138	SAMEA1015995	187690376	2008	2
ERR108420	russia	Europe	L2.3.6	WGS	200	474345200	PRJEB2138	SAMEA1403929	247414173	2009	2
ERR108421	russia	Europe	L2.3.6	WGS	200	549054000	PRJEB2138	SAMEA1403938	287223809	2009	2
ERR108423	russia	Europe	L2.3.6	WGS	200	546499400	PRJEB2138	SAMEA1403998	287216084	2009	2
ERR108426	russia	Europe	L2.3.6	WGS	200	542085800	PRJEB2138	SAMEA1403973	281824760	2009	2
ERR108428	russia	Europe	L2.3.6	WGS	200	561860400	PRJEB2138	SAMEA1403880	294580212	2009	2
ERR108430	russia	Europe	L2.3.6	WGS	200	513048800	PRJEB2138	SAMEA1403680	268957569	2009	2
ERR108433	russia	Europe	L2.3.6	WGS	200	492989600	PRJEB2138	SAMEA1403696	255681496	2009	2
ERR108434	russia	Europe	L2.3.6	WGS	200	473587600	PRJEB2138	SAMEA1403780	247647360	2009	2
ERR108435	russia	Europe	L2.3.6	WGS	200	481401800	PRJEB2138	SAMEA1403769	253215030	2009	2
ERR108436	russia	Europe	L2.3.6	WGS	200	488184200	PRJEB2138	SAMEA1403790	253457414	2009	2
ERR108439	russia	Europe	L2.3.6	WGS	200	395618400	PRJEB2138	SAMEA1403754	204645603	2009	2
ERR108440	russia	Europe	L2.3.6	WGS	200	418728400	PRJEB2138	SAMEA1403637	219936514	2009	2
ERR108441	russia	Europe	L2.3.6	WGS	200	500755600	PRJEB2138	SAMEA1403996	260178739	2008	2
ERR108443	russia	Europe	L2.3.6	WGS	200	515024000	PRJEB2138	SAMEA1403986	267564078	2009	2
ERR108447	russia	Europe	L2.3.6	WGS	200	503194000	PRJEB2138	SAMEA1403950	267439024	2009	2
ERR108450	russia	Europe	L2.3.6	WGS	200	632735600	PRJEB2138	SAMEA1403919	333114001	2009	2
ERR108452	russia	Europe	L2.3.6	WGS	200	485179400	PRJEB2138	SAMEA1403902	264109710	2009	2
ERR108453	russia	Europe	L2.3.6	WGS	200	611586200	PRJEB2138	SAMEA1403905	323527263	2009	2
ERR108454	russia	Europe	L2.3.6	WGS	200	626115600	PRJEB2138	SAMEA1403875	334435835	missing	2
ERR108455	russia	Europe	L2.3.6	WGS	200	603231200	PRJEB2138	SAMEA1403886	316380776	2009	2
ERR108458	russia	Europe	L2.3.6	WGS	200	481978400	PRJEB2138	SAMEA1403684	263979580	2009	2
ERR108462	russia	Europe	L2.3.6	WGS	200	681190400	PRJEB2138	SAMEA1403591	359821174	2008	2
ERR108467	russia	Europe	L2.3.6	WGS	200	666850800	PRJEB2138	SAMEA1403628	349361795	2009	2
ERR108469	russia	Europe	L2.3.6	WGS	200	511065400	PRJEB2138	SAMEA1403638	269498775	2009	2
ERR108470	russia	Europe	L2.3.5	WGS	200	532816000	PRJEB2138	SAMEA1404041	278180900	2009	2
ERR108473	russia	Europe	L2.3.6	WGS	200	603598000	PRJEB2138	SAMEA1403812	317368429	2009	2
ERR108475	russia	Europe	L2.3.6	WGS	200	443588200	PRJEB2138	SAMEA1403821	238176964	2009	2
ERR108477	russia	Europe	L2.3.6	WGS	200	586583800	PRJEB2138	SAMEA1403809	307804826	missing	2
ERR108479	russia	Europe	L2.3.6	WGS	200	647857200	PRJEB2138	SAMEA1403841	338611723	2009	2
ERR108484	russia	Europe	L2.3.6	WGS	200	472062200	PRJEB2138	SAMEA1403590	248392604	2009	2
ERR108486	russia	Europe	L2.3.6	WGS	200	495801200	PRJEB2138	SAMEA1403572	263309652	2009	2
ERR108488	russia	Europe	L2.3.6	WGS	200	567494000	PRJEB2138	SAMEA1403555	298065522	2009	2
ERR108489	russia	Europe	L2.3.6	WGS	200	537760600	PRJEB2138	SAMEA1403558	286406709	2009	2
ERR108490	russia	Europe	L2.3.6	WGS	200	535600000	PRJEB2138	SAMEA1403901	281887232	2009	2
ERR108491	russia	Europe	L2.3.6	WGS	200	521003600	PRJEB2138	SAMEA1403909	271950684	2009	2
ERR108492	russia	Europe	L2.3.6	WGS	200	630685000	PRJEB2138	SAMEA1403921	328070287	2009	2
ERR108493	russia	Europe	L2.3.6	WGS	200	495861800	PRJEB2138	SAMEA1403856	257259064	2009	2
ERR108494	russia	Europe	L2.3.6	WGS	200	545019800	PRJEB2138	SAMEA1403869	282027173	2009	2
ERR108495	russia	Europe	L2.3.6	WGS	200	563971400	PRJEB2138	SAMEA1403873	293347175	2009	2
ERR108496	russia	Europe	L2.3.6	WGS	200	480989400	PRJEB2138	SAMEA1403887	249520228	2009	2
ERR108498	russia	Europe	L2.3.6	WGS	200	550441400	PRJEB2138	SAMEA1403827	286191322	2008	2
ERR108499	russia	Europe	L2.3.6	WGS	200	583101800	PRJEB2138	SAMEA1403833	305549410	2008	2
ERR108500	russia	Europe	L2.3.6	WGS	200	578154200	PRJEB2138	SAMEA1403936	297806216	2008	2
ERR108501	russia	Europe	L2.3.6	WGS	200	587154000	PRJEB2138	SAMEA1403943	327487849	2008	2
ERR108502	russia	Europe	L2.3.6	WGS	200	503665200	PRJEB2138	SAMEA1403935	263464083	2008	2
ERR108503	russia	Europe	L2.3.6	WGS	200	558629200	PRJEB2138	SAMEA1403956	290665137	2009	2
ERR108505	russia	Europe	L2.3.6	WGS	200	515903200	PRJEB2138	SAMEA1403631	270363915	2009	2
ERR108506	russia	Europe	L2.3.6	WGS	200	613980000	PRJEB2138	SAMEA1403635	322531006	2009	2
ERR108507	russia	Europe	L2.3.6	WGS	200	538994400	PRJEB2138	SAMEA1403617	281154174	2009	2
ERR108510	russia	Europe	L2.3.6	WGS	200	545560000	PRJEB2138	SAMEA1403776	288746977	2009	2
ERR108511	russia	Europe	L2.3.6	WGS	200	524044200	PRJEB2138	SAMEA1403771	276188120	2009	2
ERR108513	russia	Europe	L2.3.6	WGS	200	610249000	PRJEB2138	SAMEA1403704	318636993	2009	2
ERR108514	russia	Europe	L2.3.6	WGS	200	606098600	PRJEB2138	SAMEA1403693	317590753	2008	2
ERR108515	russia	Europe	L2.3.6	WGS	200	618591000	PRJEB2138	SAMEA1403691	327186750	2008	2
ERR1136601	Australia	Oceania	L2.3.6	WGS	185	109747524	PRJEB11778	SAMEA3664489	40828320		6
ERR1143524	Australia	Oceania	L2.3.6	WGS	286	222379105	PRJEB11778	SAMEA3671902	79720936		6
ERR1143525	Australia	Oceania	L2.3.6	WGS	287	234685693	PRJEB11778	SAMEA3671903	83305479		6
ERR1143526	Australia	Oceania	L2.3.6	WGS	265	164811429	PRJEB11778	SAMEA3671904	60417792		6
ERR1143527	Australia	Oceania	L2.3.6	WGS	286	224978676	PRJEB11778	SAMEA3671905	80798161		6
ERR1143528	Australia	Oceania	L2.3.6	WGS	289	191918814	PRJEB11778	SAMEA3671906	68890867		6
ERR1143529	Australia	Oceania	L2.3.6	WGS	292	170462037	PRJEB11778	SAMEA3671907	60981724		6
ERR1143530	Australia	Oceania	L2.3.6	WGS	277	204986739	PRJEB11778	SAMEA3671908	72803146		6
ERR1143531	Australia	Oceania	L2.3.6	WGS	272	251735669	PRJEB11778	SAMEA3671909	90121110		6
ERR1143532	Australia	Oceania	L2.3.6	WGS	273	187558474	PRJEB11778	SAMEA3671910	68952501		6
ERR1143533	Australia	Oceania	L2.3.3	WGS	271	208866242	PRJEB11778	SAMEA3671911	73634512		6
ERR1143534	Australia	Oceania	L2.3.6	WGS	280	274874475	PRJEB11778	SAMEA3671912	97340405		6
ERR1143535	Australia	Oceania	L2.3.3	WGS	252	245958318	PRJEB11778	SAMEA3671913	88106872		6
ERR1143536	Australia	Oceania	L2.3.6	WGS	266	223957757	PRJEB11778	SAMEA3671914	82274941		6
ERR1143538	Australia	Oceania	L2.3.3	WGS	278	173917855	PRJEB11778	SAMEA3671916	61896784		6
ERR1143539	Australia	Oceania	L2.3.6	WGS	274	259513046	PRJEB11778	SAMEA3671917	92743365		6
ERR1143540	Australia	Oceania	L2.3.3	WGS	277	227159268	PRJEB11778	SAMEA3671918	80905182		6
ERR1143541	Australia	Oceania	L2.3.5	WGS	263	213978724	PRJEB11778	SAMEA3671919	77735569		6
ERR1143542	Australia	Oceania	L2.3.3	WGS	261	228088265	PRJEB11778	SAMEA3671920	85071962		6
ERR1143543	Australia	Oceania	L2.3.5	WGS	256	195808066	PRJEB11778	SAMEA3671921	70899499		6
ERR117449	russia	Europe	L2.3.6	WGS	200	1269711000	PRJEB2138	SAMEA1403682	749436431	2008	2
ERR117453	russia	Europe	L2.3.6	WGS	200	2384299800	PRJEB2138	SAMEA1403978	1401754487	2008	2
ERR117454	russia	Europe	L2.3.6	WGS	200	2308685400	PRJEB2138	SAMEA1404012	1363861963	2009	2
ERR117455	russia	Europe	L2.3.6	WGS	200	2156807400	PRJEB2138	SAMEA1404018	1267933129	2009	2
ERR117456	russia	Europe	L2.3.6	WGS	200	1844188400	PRJEB2138	SAMEA1404027	1081191223	2009	2
ERR117457	russia	Europe	L2.3.5	WGS	200	1263495200	PRJEB2138	SAMEA1404005	739874723	2009	2
ERR117458	russia	Europe	L2.3.6	WGS	200	1201007800	PRJEB2138	SAMEA1404008	711443812	2009	2
ERR117459	russia	Europe	L2.3.6	WGS	200	1269219000	PRJEB2138	SAMEA1404039	745750852	2009	2
ERR117460	russia	Europe	L2.3.6	WGS	200	1045895000	PRJEB2138	SAMEA1404044	617193920	2009	2
ERR117461	russia	Europe	L2.3.6	WGS	200	114070000	PRJEB2138	SAMEA1403663	66986494	missing	2
ERR117462	russia	Europe	L2.3.6	WGS	200	1435673200	PRJEB2138	SAMEA1403678	841701993	2009	2
ERR117463	russia	Europe	L2.3.6	WGS	200	3012346000	PRJEB2138	SAMEA1403689	1761421891	2009	2
ERR117464	russia	Europe	L2.3.6	WGS	200	2049984600	PRJEB2138	SAMEA1403698	1238012939	2009	2
ERR117465	russia	Europe	L2.3.6	WGS	200	1283202000	PRJEB2138	SAMEA1403708	754930082	2009	2
ERR117467	russia	Europe	L2.3.6	WGS	200	1900040400	PRJEB2138	SAMEA1403710	1117327164	2009	2
ERR117468	russia	Europe	L2.3.6	WGS	200	2514743200	PRJEB2138	SAMEA1403718	1476814086	2009	2
ERR117469	russia	Europe	L2.3.6	WGS	200	218307400	PRJEB2138	SAMEA1403726	128188887	2008	2
ERR117470	russia	Europe	L2.3.6	WGS	200	551089800	PRJEB2138	SAMEA1403738	323585661	2009	2
ERR1194779	Norway	Europe	L2.3.6	WGS	302	808370044	PRJEB12184	SAMEA3715808	477791444	2014	37
ERR1194780	Norway	Europe	L2.3.6	WGS	302	785982784	PRJEB12184	SAMEA3715809	470375829	2014	37
ERR1194781	Norway	Europe	L2.3.6	WGS	202	2750558654	PRJEB12184	SAMEA3715810	1737338831	2014	37
ERR1194782	Norway	Europe	L2.3.6	WGS	302	792023388	PRJEB12184	SAMEA3715811	468270304	2014	37
ERR1194783	Norway	Europe	L2.3.6	WGS	202	2319335518	PRJEB12184	SAMEA3715812	1469346061	2014	37
ERR1194784	Norway	Europe	L2.3.6	WGS	202	2564765114	PRJEB12184	SAMEA3715813	1622165269	2014	37
ERR1194785	Norway	Europe	L2.3.6	WGS	202	3385569086	PRJEB12184	SAMEA3715814	2140322829	2014	37
ERR1194786	Norway	Europe	L2.3.6	WGS	202	2082130958	PRJEB12184	SAMEA3715815	1333256258	2014	37
ERR1194787	Norway	Europe	L2.3.6	WGS	202	2748618040	PRJEB12184	SAMEA3715816	1749550755	2014	37
ERR1194788	Norway	Europe	L2.3.6	WGS	202	1614747398	PRJEB12184	SAMEA3715817	1024479159	2014	37
ERR1194790	Norway	Europe	L2.3.6	WGS	202	1564260528	PRJEB12184	SAMEA3715819	994284074	2014	37
ERR1194791	Norway	Europe	L2.3.6	WGS	202	2354305152	PRJEB12184	SAMEA3715820	1495921660	2014	37
ERR1194792	Norway	Europe	L2.3.6	WGS	202	2712214004	PRJEB12184	SAMEA3715821	1710459498	2014	37
ERR1194793	Norway	Europe	L2.3.6	WGS	302	726502374	PRJEB12184	SAMEA3715822	432841229	2014	37
ERR1194794	Norway	Europe	L2.3.6	WGS	302	907968436	PRJEB12184	SAMEA3715823	537457278	2014	37
ERR1194795	Norway	Europe	L2.3.6	WGS	202	2619639020	PRJEB12184	SAMEA3715829	1665149570	2014	37
ERR1194796	Norway	Europe	L2.3.6	WGS	202	2367521406	PRJEB12184	SAMEA3715830	1496477661	2014	37
ERR1194797	Norway	Europe	L2.3.6	WGS	202	2746122734	PRJEB12184	SAMEA3715831	1735785011	2014	37
ERR1194798	Norway	Europe	L2.3.6	WGS	302	205073402	PRJEB12184	SAMEA3715824	100444486	2014	37
ERR1194799	Norway	Europe	L2.3.6	WGS	302	207290082	PRJEB12184	SAMEA3715824	100692732	2014	37
ERR1194800	Norway	Europe	L2.3.6	WGS	302	210101098	PRJEB12184	SAMEA3715824	105365541	2014	37
ERR1194801	Norway	Europe	L2.3.6	WGS	302	205827496	PRJEB12184	SAMEA3715824	101682122	2014	37
ERR1194802	Norway	Europe	L2.3.6	WGS	302	172035508	PRJEB12184	SAMEA3715825	84644053	2014	37
ERR1194803	Norway	Europe	L2.3.6	WGS	302	172515084	PRJEB12184	SAMEA3715825	84166783	2014	37
ERR1194804	Norway	Europe	L2.3.6	WGS	302	176341726	PRJEB12184	SAMEA3715825	88776825	2014	37
ERR1194805	Norway	Europe	L2.3.6	WGS	302	173574500	PRJEB12184	SAMEA3715825	86074561	2014	37
ERR1194806	Norway	Europe	L2.3.6	WGS	302	155435776	PRJEB12184	SAMEA3715826	77342930	2014	37
ERR1194807	Norway	Europe	L2.3.6	WGS	302	157469142	PRJEB12184	SAMEA3715826	77639348	2014	37
ERR1194808	Norway	Europe	L2.3.6	WGS	302	160754600	PRJEB12184	SAMEA3715826	81882258	2014	37
ERR1194809	Norway	Europe	L2.3.6	WGS	302	158025426	PRJEB12184	SAMEA3715826	79091650	2014	37
ERR1194810	Norway	Europe	L2.3.6	WGS	302	132570450	PRJEB12184	SAMEA3715827	64849940	2014	37
ERR1194811	Norway	Europe	L2.3.6	WGS	302	132693666	PRJEB12184	SAMEA3715827	64436284	2014	37
ERR1194812	Norway	Europe	L2.3.6	WGS	302	132671016	PRJEB12184	SAMEA3715827	66313853	2014	37
ERR1194813	Norway	Europe	L2.3.6	WGS	302	132494950	PRJEB12184	SAMEA3715827	65348470	2014	37
ERR1194814	Norway	Europe	L2.3.6	WGS	302	98453208	PRJEB12184	SAMEA3715828	48370939	2014	37
ERR1194816	Norway	Europe	L2.3.6	WGS	302	99129688	PRJEB12184	SAMEA3715828	49801248	2014	37
ERR1194817	Norway	Europe	L2.3.6	WGS	302	97791526	PRJEB12184	SAMEA3715828	48407166	2014	37
ERR1213828	South Korea	Asia	L2.3.4	WGS	202	783977150	PRJEB11653	SAMEA3558113	535898981		3
ERR1213831	South Korea	Asia	L2.3.6	WGS	202	841741272	PRJEB11653	SAMEA3558116	573907995		3
ERR1213832	South Korea	Asia	L2.3.6	WGS	202	500757192	PRJEB11653	SAMEA3558117	340270356		3
ERR1213840	South Korea	Asia	L2.3.6	WGS	202	809968288	PRJEB11653	SAMEA3558125	547359394		3
ERR1213846	South Korea	Asia	L2.3.2	WGS	202	539623810	PRJEB11653	SAMEA3558131	376801467		3
ERR1213855	South Korea	Asia	L2.3.6	WGS	202	639395246	PRJEB11653	SAMEA3558140	429647754		3
ERR1213856	South Korea	Asia	L2.3.1	WGS	202	665361942	PRJEB11653	SAMEA3558141	446984017		3
ERR1213858	South Korea	Asia	L2.3.6	WGS	202	557438998	PRJEB11653	SAMEA3558143	386747619		3
ERR1213880	South Korea	Asia	L2.3.6	WGS	202	279467606	PRJEB11653	SAMEA3558165	186221181		3
ERR1213886	South Korea	Asia	L2.3.6	WGS	202	1076692522	PRJEB11653	SAMEA3558171	709672508		3
ERR1213887	South Korea	Asia	L2.3.5	WGS	202	1215295024	PRJEB11653	SAMEA3558172	802229963		3
ERR1213893	South Korea	Asia	L2.3.5	WGS	202	511649234	PRJEB11653	SAMEA3558178	358567925		3
ERR1213901	South Korea	Asia	L2.3.4	WGS	202	978862104	PRJEB11653	SAMEA3558186	642426177		3
ERR133798	russia	Europe	L2.3.6	WGS	200	975009800	PRJEB2138	SAMEA1403625	601725538	2008	2
ERR133799	russia	Europe	L2.3.6	WGS	200	1371254400	PRJEB2138	SAMEA1403970	847429353	2008	2
ERR133802	russia	Europe	L2.3.6	WGS	200	649043800	PRJEB2138	SAMEA1403797	399302968	2008	2
ERR133805	russia	Europe	L2.3.6	WGS	200	1150975000	PRJEB2138	SAMEA1403815	709473957	2008	2
ERR133806	russia	Europe	L2.3.6	WGS	200	1431641200	PRJEB2138	SAMEA1403822	883729769	2008	2
ERR133810	russia	Europe	L2.3.6	WGS	200	1205669000	PRJEB2138	SAMEA1403924	743372344	2008	2
ERR133814	russia	Europe	L2.3.6	WGS	200	590110000	PRJEB2138	SAMEA1403620	364105144	2008	2
ERR133815	russia	Europe	L2.3.6	WGS	200	1160547000	PRJEB2138	SAMEA1403641	715916522	2008	2
ERR133816	russia	Europe	L2.3.6	WGS	200	671449200	PRJEB2138	SAMEA1403634	511528639	missing	2
ERR133820	russia	Europe	L2.3.6	WGS	200	792070400	PRJEB2138	SAMEA1403608	487253383	2008	2
ERR133826	russia	Europe	L2.3.6	WGS	200	587203600	PRJEB2138	SAMEA1403871	361224130	2008	2
ERR133827	russia	Europe	L2.3.6	WGS	200	471390800	PRJEB2138	SAMEA1403861	290406974	2008	2
ERR133831	russia	Europe	L2.3.6	WGS	200	613212800	PRJEB2138	SAMEA1403792	378836180	2008	2
ERR133837	russia	Europe	L2.3.6	WGS	200	509251000	PRJEB2138	SAMEA1403715	314074572	2008	2
ERR133839	russia	Europe	L2.3.6	WGS	200	577206800	PRJEB2138	SAMEA1403716	355664614	2008	2
ERR133840	russia	Europe	L2.3.6	WGS	200	696068000	PRJEB2138	SAMEA1403728	429187073	2008	2
ERR133842	russia	Europe	L2.3.6	WGS	200	1312062600	PRJEB2138	SAMEA1404013	809001497	2008	2
ERR133843	russia	Europe	L2.3.6	WGS	200	887164200	PRJEB2138	SAMEA1404019	546002789	missing	2
ERR133844	russia	Europe	L2.3.6	WGS	200	508683600	PRJEB2138	SAMEA1404026	312324042	2008	2
ERR133845	russia	Europe	L2.3.6	WGS	200	605405200	PRJEB2138	SAMEA1404031	371775289	2008	2
ERR133847	russia	Europe	L2.3.6	WGS	200	937257600	PRJEB2138	SAMEA1404040	596789350	2008	2
ERR133848	russia	Europe	L2.3.6	WGS	200	352158000	PRJEB2138	SAMEA1404046	224912795	2008	2
ERR133852	russia	Europe	L2.3.6	WGS	200	611911200	PRJEB2138	SAMEA1403832	389271436	2008	2
ERR133853	russia	Europe	L2.3.6	WGS	200	497068400	PRJEB2138	SAMEA1403828	315967585	2008	2
ERR133854	russia	Europe	L2.3.6	WGS	200	554505400	PRJEB2138	SAMEA1403848	352539120	2008	2
ERR133855	russia	Europe	L2.3.6	WGS	200	637684200	PRJEB2138	SAMEA1403842	404892598	2008	2
ERR133856	russia	Europe	L2.3.6	WGS	200	549822400	PRJEB2138	SAMEA1403837	349292958	2008	2
ERR133859	russia	Europe	L2.3.6	WGS	200	1123182200	PRJEB2138	SAMEA1403743	717018900	2008	2
ERR133860	russia	Europe	L2.3.6	WGS	200	482418000	PRJEB2138	SAMEA1403750	306353822	2008	2
ERR133861	russia	Europe	L2.3.6	WGS	200	1490659800	PRJEB2138	SAMEA1403661	950509014	2008	2
ERR133862	russia	Europe	L2.3.6	WGS	200	1105868400	PRJEB2138	SAMEA1403649	702688332	2008	2
ERR133863	russia	Europe	L2.3.6	WGS	200	1500351400	PRJEB2138	SAMEA1403643	954415141	2008	2
ERR133865	russia	Europe	L2.3.6	WGS	200	587642400	PRJEB2138	SAMEA1403573	374173500	2008	2
ERR133866	russia	Europe	L2.3.6	WGS	200	964261400	PRJEB2138	SAMEA1403567	611811233	2008	2
ERR133867	russia	Europe	L2.3.6	WGS	200	474142600	PRJEB2138	SAMEA1403560	301200074	2008	2
ERR133868	russia	Europe	L2.3.6	WGS	200	840632400	PRJEB2138	SAMEA1403550	534594485	2008	2
ERR133869	russia	Europe	L2.3.6	WGS	200	1030358400	PRJEB2138	SAMEA1403615	654752825	2008	2
ERR133871	russia	Europe	L2.3.6	WGS	200	1045697800	PRJEB2138	SAMEA1403954	663785229	2008	2
ERR133873	russia	Europe	L2.3.6	WGS	200	1177833000	PRJEB2138	SAMEA1403896	748772896	2008	2
ERR133875	russia	Europe	L2.3.6	WGS	200	1062822200	PRJEB2138	SAMEA1403913	674820068	2008	2
ERR133879	russia	Europe	L2.3.6	WGS	200	1526005600	PRJEB2138	SAMEA1403884	997064844	2008	2
ERR133880	russia	Europe	L2.3.6	WGS	200	927254800	PRJEB2138	SAMEA1403874	588981399	2008	2
ERR133882	russia	Europe	L2.3.6	WGS	200	945321200	PRJEB2138	SAMEA1403713	601707479	2008	2
ERR133884	russia	Europe	L2.3.6	WGS	200	1198000800	PRJEB2138	SAMEA1403695	762402846	2008	2
ERR133885	russia	Europe	L2.3.6	WGS	200	553566600	PRJEB2138	SAMEA1403703	351995384	2008	2
ERR133886	russia	Europe	L2.3.6	WGS	200	847495600	PRJEB2138	SAMEA1403676	538911404	2008	2
ERR133888	russia	Europe	L2.3.6	WGS	200	1047166600	PRJEB2138	SAMEA1403690	667839462	2008	2
ERR133889	russia	Europe	L2.3.6	WGS	200	1377945800	PRJEB2138	SAMEA1403670	879729845	2008	2
ERR133890	russia	Europe	L2.3.6	WGS	200	1351215400	PRJEB2138	SAMEA1403657	861859796	2008	2
ERR133891	russia	Europe	L2.3.6	WGS	200	1165897000	PRJEB2138	SAMEA1403975	742462532	2008	2
ERR133892	russia	Europe	L2.3.6	WGS	200	1083524200	PRJEB2138	SAMEA1403979	689620258	2008	2
ERR133894	russia	Europe	L2.3.6	WGS	200	920607800	PRJEB2138	SAMEA1403997	575037557	2009	2
ERR133895	russia	Europe	L2.3.6	WGS	200	991381400	PRJEB2138	SAMEA1403983	618169473	2009	2
ERR133896	russia	Europe	L2.3.6	WGS	200	1037937600	PRJEB2138	SAMEA1404010	648531883	2008	2
ERR133898	russia	Europe	L2.3.6	WGS	200	925443800	PRJEB2138	SAMEA1404024	576220093	2009	2
ERR133899	russia	Europe	L2.3.6	WGS	200	914455800	PRJEB2138	SAMEA1404021	569975523	2009	2
ERR133900	russia	Europe	L2.3.6	WGS	200	920193200	PRJEB2138	SAMEA1404014	573279584	2009	2
ERR133901	russia	Europe	L2.3.6	WGS	200	991416800	PRJEB2138	SAMEA1403915	617171798	2009	2
ERR133902	russia	Europe	L2.3.6	WGS	200	914891200	PRJEB2138	SAMEA1403927	570543090	2009	2
ERR133904	russia	Europe	L2.3.6	WGS	200	847723600	PRJEB2138	SAMEA1403706	526629971	2009	2
ERR133906	russia	Europe	L2.3.6	WGS	200	730050800	PRJEB2138	SAMEA1403688	453724313	2009	2
ERR133907	russia	Europe	L2.3.6	WGS	200	824739600	PRJEB2138	SAMEA1403673	513478901	2009	2
ERR133908	russia	Europe	L2.3.6	WGS	200	810637400	PRJEB2138	SAMEA1403732	504861036	2009	2
ERR133910	russia	Europe	L2.3.6	WGS	200	986645000	PRJEB2138	SAMEA1403730	613980049	2009	2
ERR133913	russia	Europe	L2.3.6	WGS	200	969659000	PRJEB2138	SAMEA1403666	601893000	2009	2
ERR133914	russia	Europe	L2.3.6	WGS	200	941308800	PRJEB2138	SAMEA1403961	586395957	2009	2
ERR133915	russia	Europe	L2.3.6	WGS	200	1085897000	PRJEB2138	SAMEA1403951	672627362	2009	2
ERR133916	russia	Europe	L2.3.6	WGS	200	1881076400	PRJEB2138	SAMEA1403946	1169193468	missing	2
ERR133918	russia	Europe	L2.3.6	WGS	200	799304800	PRJEB2138	SAMEA1403931	499363356	2009	2
ERR133919	russia	Europe	L2.3.6	WGS	200	834049200	PRJEB2138	SAMEA1403999	521747439	2009	2
ERR133924	russia	Europe	L2.3.6	WGS	200	778499600	PRJEB2138	SAMEA1403850	486262630	2009	2
ERR133925	russia	Europe	L2.3.6	WGS	200	841158200	PRJEB2138	SAMEA1403863	527722271	2009	2
ERR133926	russia	Europe	L2.3.5	WGS	200	701217000	PRJEB2138	SAMEA1403910	438305425	2009	2
ERR133927	russia	Europe	L2.3.6	WGS	200	714377000	PRJEB2138	SAMEA1403917	445733437	2009	2
ERR133929	russia	Europe	L2.3.6	WGS	200	924220000	PRJEB2138	SAMEA1403895	575541430	2009	2
ERR133930	russia	Europe	L2.3.6	WGS	200	780291000	PRJEB2138	SAMEA1403903	487536118	2009	2
ERR133931	russia	Europe	L2.3.6	WGS	200	809115200	PRJEB2138	SAMEA1403778	505137227	2009	2
ERR133932	russia	Europe	L2.3.6	WGS	200	778095000	PRJEB2138	SAMEA1403782	486743400	2009	2
ERR133933	russia	Europe	L2.3.6	WGS	200	737923800	PRJEB2138	SAMEA1403773	461578846	2009	2
ERR133935	russia	Europe	L2.3.6	WGS	200	813064600	PRJEB2138	SAMEA1403756	508552104	2009	2
ERR133936	russia	Europe	L2.3.6	WGS	200	907531000	PRJEB2138	SAMEA1403751	565407525	2009	2
ERR133941	russia	Europe	L2.3.6	WGS	200	1024110200	PRJEB2138	SAMEA1403800	636805484	2009	2
ERR133944	russia	Europe	L2.3.6	WGS	200	788268600	PRJEB2138	SAMEA1403810	507853359	2009	2
ERR133945	russia	Europe	L2.3.6	WGS	200	716353800	PRJEB2138	SAMEA1403817	460217268	2009	2
ERR133946	russia	Europe	L2.3.6	WGS	200	718596000	PRJEB2138	SAMEA1404033	462836473	2009	2
ERR133947	russia	Europe	L2.3.6	WGS	200	856832000	PRJEB2138	SAMEA1404029	544192925	2009	2
ERR133948	russia	Europe	L2.3.6	WGS	200	836746800	PRJEB2138	SAMEA1404045	537909338	2009	2
ERR133950	russia	Europe	L2.3.6	WGS	200	1064480400	PRJEB2138	SAMEA1404042	677192879	2008	2
ERR133951	russia	Europe	L2.3.6	WGS	200	901084000	PRJEB2138	SAMEA1403644	572828794	2009	2
ERR133953	russia	Europe	L2.3.6	WGS	200	968183200	PRJEB2138	SAMEA1403566	614548819	2009	2
ERR133954	russia	Europe	L2.3.6	WGS	200	764761200	PRJEB2138	SAMEA1403574	488488642	2009	2
ERR133955	russia	Europe	L2.3.6	WGS	200	709542000	PRJEB2138	SAMEA1403578	454629076	2009	2
ERR133957	russia	Europe	L2.3.6	WGS	200	822450000	PRJEB2138	SAMEA1403562	525593420	2009	2
ERR133958	russia	Europe	L2.3.5	WGS	200	956047800	PRJEB2138	SAMEA1403600	609432742	2009	2
ERR133959	russia	Europe	L2.3.6	WGS	200	867235400	PRJEB2138	SAMEA1403607	552730147	2009	2
ERR133960	russia	Europe	L2.3.6	WGS	200	975061600	PRJEB2138	SAMEA1403611	622621194	2009	2
ERR133963	russia	Europe	L2.3.6	WGS	200	817823800	PRJEB2138	SAMEA1403879	520525947	2009	2
ERR133966	russia	Europe	L2.3.6	WGS	200	874832200	PRJEB2138	SAMEA1403893	556962286	2009	2
ERR133968	russia	Europe	L2.3.6	WGS	200	780849200	PRJEB2138	SAMEA1403916	493374544	2009	2
ERR133970	russia	Europe	L2.3.6	WGS	200	890009000	PRJEB2138	SAMEA1403799	564963344	2009	2
ERR133973	russia	Europe	L2.3.6	WGS	200	1067821200	PRJEB2138	SAMEA1403976	676579027	2009	2
ERR133975	russia	Europe	L2.3.6	WGS	200	1110500400	PRJEB2138	SAMEA1403990	726428763	2009	2
ERR133976	russia	Europe	L2.3.6	WGS	200	1027656600	PRJEB2138	SAMEA1403995	651427483	2009	2
ERR133979	russia	Europe	L2.3.5	WGS	200	748836000	PRJEB2138	SAMEA1403599	474304715	2009	2
ERR133982	russia	Europe	L2.3.6	WGS	200	812716600	PRJEB2138	SAMEA1403707	516042578	2009	2
ERR133983	russia	Europe	L2.3.5	WGS	200	861818600	PRJEB2138	SAMEA1403675	549990213	2009	2
ERR133984	russia	Europe	L2.3.6	WGS	200	869875000	PRJEB2138	SAMEA1403685	552451218	2009	2
ERR133987	russia	Europe	L2.3.6	WGS	200	834776800	PRJEB2138	SAMEA1403793	531167011	2009	2
ERR133988	russia	Europe	L2.3.6	WGS	200	944756800	PRJEB2138	SAMEA1403770	597412797	2009	2
ERR1352299	China	Asia	L2.3.6	WGS	193	6554103064	PRJEB13325	SAMEA3920964	2688928146	2009	4
ERR1352300	China	Asia	L2.3.6	WGS	193	5614035323	PRJEB13325	SAMEA3920965	2342071856	2009	4
ERR1352301	China	Asia	L2.3.6	WGS	194	6708510130	PRJEB13325	SAMEA3920966	2730845814	2009	4
ERR1352303	China	Asia	L2.3.5	WGS	187	6311367304	PRJEB13325	SAMEA3920968	3013251980	2009	4
ERR1352305	China	Asia	L2.3.5	WGS	271	5652748504	PRJEB13325	SAMEA3920970	2206632713	2009	4
ERR1352306	China	Asia	L2.3.5	WGS	193	6445587320	PRJEB13325	SAMEA3920971	2746659675	2009	4
ERR1352308	China	Asia	L2.3.5	WGS	190	5813413583	PRJEB13325	SAMEA3920973	2598119142	2009	4
ERR1352310	China	Asia	L2.3.5	WGS	283	3149931241	PRJEB13325	SAMEA3920975	1039977290	2009	4
ERR1352314	China	Asia	L2.3.5	WGS	183	4823517343	PRJEB13325	SAMEA3920979	2497444752	2009	4
ERR1352316	China	Asia	L2.3.5	WGS	183	4508303619	PRJEB13325	SAMEA3920981	2287134162	2009	4
ERR1352317	China	Asia	L2.3.5	WGS	183	4257387951	PRJEB13325	SAMEA3920982	2178091854	2009	4
ERR1352318	China	Asia	L2.3.5	WGS	193	6920739969	PRJEB13325	SAMEA3920983	2823665515	2009	4
ERR1352324	China	Asia	L2.3.5	WGS	192	6331030655	PRJEB13325	SAMEA3920989	2779167631	2009	4
ERR1352325	China	Asia	L2.3.5	WGS	191	4859175868	PRJEB13325	SAMEA3920990	2136488809	2009	4
ERR1352326	China	Asia	L2.3.5	WGS	192	7486439322	PRJEB13325	SAMEA3920991	3243574814	2009	4
ERR1352329	China	Asia	L2.3.4	WGS	192	3444233316	PRJEB13325	SAMEA3920994	1421378786	2009	4
ERR1352330	China	Asia	L2.3.4	WGS	191	5994660325	PRJEB13325	SAMEA3920995	2636541044	2009	4
ERR1352332	China	Asia	L2.3.4	WGS	191	6011673437	PRJEB13325	SAMEA3920997	2638343162	2009	4
ERR1352333	China	Asia	L2.3.4	WGS	184	4467566798	PRJEB13325	SAMEA3920998	2008411742	2009	4
ERR1352334	China	Asia	L2.3.6	WGS	188	7617901450	PRJEB13325	SAMEA3920999	3631517825	2009	4
ERR1352335	China	Asia	L2.3.6	WGS	240	3820849255	PRJEB13325	SAMEA3921000	1888149517	2009	4
ERR1352336	China	Asia	L2.3.6	WGS	244	3355733516	PRJEB13325	SAMEA3921001	1613119036	2009	4
ERR1352337	China	Asia	L2.3.6	WGS	191	5494121252	PRJEB13325	SAMEA3921002	2443448008	2009	4
ERR1352338	China	Asia	L2.3.6	WGS	190	6806756167	PRJEB13325	SAMEA3921003	3094793907	2009	4
ERR1352339	China	Asia	L2.3.6	WGS	186	4034765434	PRJEB13325	SAMEA3921004	1902497843	2009	4
ERR1352340	China	Asia	L2.3.4	WGS	190	9337378742	PRJEB13325	SAMEA3921005	4376063142	2009	4
ERR1352341	China	Asia	L2.3.4	WGS	190	5578734024	PRJEB13325	SAMEA3921006	2601280880	2009	4
ERR1352343	China	Asia	L2.3.4	WGS	190	6074718569	PRJEB13325	SAMEA3921008	2851015463	2009	4
ERR1352344	China	Asia	L2.3.4	WGS	190	6100986567	PRJEB13325	SAMEA3921009	2870331762	2009	4
ERR1352350	China	Asia	L2.3.5	WGS	192	7639666467	PRJEB13325	SAMEA3921015	3171926744	2009	4
ERR1352351	China	Asia	L2.3.5	WGS	179	4931816768	PRJEB13325	SAMEA3921016	2686839971	2009	4
ERR1352352	China	Asia	L2.3.5	WGS	194	7073384796	PRJEB13325	SAMEA3921017	2840512665	2009	4
ERR1352353	China	Asia	L2.3.5	WGS	190	18469384041	PRJEB13325	SAMEA3921018	8205274193	2009	4
ERR1352354	China	Asia	L2.3.5	WGS	178	4017723760	PRJEB13325	SAMEA3921019	2209228757	2009	4
ERR1352355	China	Asia	L2.3.5	WGS	179	3654973298	PRJEB13325	SAMEA3921020	1993228621	2009	4
ERR1352356	China	Asia	L2.3.5	WGS	178	7977408762	PRJEB13325	SAMEA3921021	4368639247	2009	4
ERR1352358	China	Asia	L2.3.5	WGS	179	7491952832	PRJEB13325	SAMEA3921023	4108586492	2009	4
ERR1367637	Switzerland	Europe	L2.3.4	WGS	202	749967420	PRJEB12179	SAMEA3715654	559474130		5
ERR1367646	Switzerland	Europe	L2.3.4	WGS	202	973660806	PRJEB12179	SAMEA3715641	724445011		5
ERR1367648	Switzerland	Europe	L2.3.4	WGS	202	839005586	PRJEB12179	SAMEA3715640	617539289		5
ERR1367667	Switzerland	Europe	L2.3.3	WGS	202	799325110	PRJEB12179	SAMEA3715662	596148982		5
ERR137192	russia	Europe	L2.3.6	WGS	200	871352000	PRJEB2138	SAMEA1403672	524679615	2009	2
ERR137195	russia	Europe	L2.3.6	WGS	200	984275000	PRJEB2138	SAMEA1403957	591758022	2009	2
ERR137198	russia	Europe	L2.3.6	WGS	200	856032200	PRJEB2138	SAMEA1403939	513567396	2009	2
ERR137203	russia	Europe	L2.3.6	WGS	200	941747800	PRJEB2138	SAMEA1403876	564348135	2009	2
ERR137204	russia	Europe	L2.3.6	WGS	200	770398400	PRJEB2138	SAMEA1403865	461865573	2009	2
ERR137205	russia	Europe	L2.3.6	WGS	200	1020894000	PRJEB2138	SAMEA1403855	614233530	2009	2
ERR137206	russia	Europe	L2.3.6	WGS	200	1029379200	PRJEB2138	SAMEA1403920	618542171	2009	2
ERR137207	russia	Europe	L2.3.6	WGS	200	860280600	PRJEB2138	SAMEA1403912	515172433	2009	2
ERR137208	russia	Europe	L2.3.6	WGS	200	781387000	PRJEB2138	SAMEA1403904	468515163	2010	2
ERR137210	russia	Europe	L2.3.6	WGS	200	750617800	PRJEB2138	SAMEA1403585	448733994	2009	2
ERR137211	russia	Europe	L2.3.6	WGS	200	905448200	PRJEB2138	SAMEA1403606	543246597	2009	2
ERR137212	russia	Europe	L2.3.6	WGS	200	921800800	PRJEB2138	SAMEA1403596	552340513	2009	2
ERR137215	russia	Europe	L2.3.6	WGS	200	752296600	PRJEB2138	SAMEA1403552	452243003	2009	2
ERR137216	russia	Europe	L2.3.6	WGS	200	747040800	PRJEB2138	SAMEA1403580	451472147	2009	2
ERR137217	russia	Europe	L2.3.6	WGS	200	713444200	PRJEB2138	SAMEA1403569	430782334	2009	2
ERR137218	russia	Europe	L2.3.6	WGS	200	737273200	PRJEB2138	SAMEA1403654	444066257	2009	2
ERR137219	russia	Europe	L2.3.6	WGS	200	809507800	PRJEB2138	SAMEA1403646	486351061	2009	2
ERR137220	russia	Europe	L2.3.6	WGS	200	888316800	PRJEB2138	SAMEA1404035	534551112	2009	2
ERR137221	russia	Europe	L2.3.6	WGS	200	788898400	PRJEB2138	SAMEA1404016	476361090	2009	2
ERR137222	russia	Europe	L2.3.6	WGS	200	917273800	PRJEB2138	SAMEA1404025	553246974	2009	2
ERR137223	russia	Europe	L2.3.6	WGS	200	939858600	PRJEB2138	SAMEA1404004	564892774	2009	2
ERR137225	russia	Europe	L2.3.6	WGS	200	904009200	PRJEB2138	SAMEA1404006	544972058	2009	2
ERR137226	russia	Europe	L2.3.6	WGS	200	383652600	PRJEB2138	SAMEA1403846	275636088	missing	2
ERR137227	russia	Europe	L2.3.6	WGS	200	839117000	PRJEB2138	SAMEA1403838	504439871	2009	2
ERR137229	russia	Europe	L2.3.6	WGS	200	765823400	PRJEB2138	SAMEA1403823	461281282	2009	2
ERR137230	russia	Europe	L2.3.6	WGS	200	789499000	PRJEB2138	SAMEA1403658	476183805	2009	2
ERR137231	russia	Europe	L2.3.6	WGS	200	815224200	PRJEB2138	SAMEA1403648	493695283	2009	2
ERR137232	russia	Europe	L2.3.6	WGS	200	874780600	PRJEB2138	SAMEA1403647	528918780	2009	2
ERR137234	russia	Europe	L2.3.6	WGS	200	946065000	PRJEB2138	SAMEA1403568	572880865	2009	2
ERR137235	russia	Europe	L2.3.6	WGS	200	1007742200	PRJEB2138	SAMEA1403561	606496957	2009	2
ERR137236	russia	Europe	L2.3.6	WGS	200	896201800	PRJEB2138	SAMEA1403563	537799052	2009	2
ERR137237	russia	Europe	L2.3.6	WGS	200	708435400	PRJEB2138	SAMEA1403554	428527384	2009	2
ERR137240	russia	Europe	L2.3.6	WGS	200	829431200	PRJEB2138	SAMEA1403720	499532901	2009	2
ERR137241	russia	Europe	L2.3.6	WGS	200	793650400	PRJEB2138	SAMEA1403862	480224428	2009	2
ERR137242	russia	Europe	L2.3.6	WGS	200	890587600	PRJEB2138	SAMEA1403849	536425313	2009	2
ERR137243	russia	Europe	L2.3.6	WGS	200	1074355200	PRJEB2138	SAMEA1403891	645952712	2009	2
ERR137244	russia	Europe	L2.3.6	WGS	200	820304000	PRJEB2138	SAMEA1403878	494333763	2009	2
ERR137246	russia	Europe	L2.3.6	WGS	200	912367400	PRJEB2138	SAMEA1403898	549732050	2009	2
ERR137247	russia	Europe	L2.3.6	WGS	200	897884600	PRJEB2138	SAMEA1403892	538442199	2009	2
ERR137248	russia	Europe	L2.3.6	WGS	200	981716800	PRJEB2138	SAMEA1403922	589767551	2009	2
ERR137249	russia	Europe	L2.3.6	WGS	200	780418400	PRJEB2138	SAMEA1403911	470101896	2009	2
ERR137252	russia	Europe	L2.3.5	WGS	200	918836600	PRJEB2138	SAMEA1403960	561527123	2009	2
ERR137253	russia	Europe	L2.3.6	WGS	200	858719800	PRJEB2138	SAMEA1403969	521445636	2009	2
ERR137254	russia	Europe	L2.3.6	WGS	200	872368000	PRJEB2138	SAMEA1403972	525399313	2009	2
ERR137255	russia	Europe	L2.3.6	WGS	200	676467200	PRJEB2138	SAMEA1403984	410694620	2009	2
ERR137257	russia	Europe	L2.3.6	WGS	200	825956600	PRJEB2138	SAMEA1403669	501710584	2009	2
ERR137259	russia	Europe	L2.3.6	WGS	200	918040600	PRJEB2138	SAMEA1403662	550563785	2009	2
ERR137260	russia	Europe	L2.3.6	WGS	200	759531000	PRJEB2138	SAMEA1403757	456885151	2009	2
ERR137262	russia	Europe	L2.3.6	WGS	200	428674000	PRJEB2138	SAMEA1403767	257619425	2009	2
ERR137263	russia	Europe	L2.3.6	WGS	200	902800400	PRJEB2138	SAMEA1403747	543115000	2009	2
ERR137264	russia	Europe	L2.3.6	WGS	200	972144000	PRJEB2138	SAMEA1403753	581820966	2009	2
ERR137265	russia	Europe	L2.3.6	WGS	200	803197600	PRJEB2138	SAMEA1403729	483055857	2009	2
ERR137267	russia	Europe	L2.3.6	WGS	200	810848000	PRJEB2138	SAMEA1403714	486767446	2009	2
ERR137268	russia	Europe	L2.3.6	WGS	200	920225000	PRJEB2138	SAMEA1403723	553471080	2009	2
ERR137269	russia	Europe	L2.3.6	WGS	200	928413200	PRJEB2138	SAMEA1403717	557519188	2009	2
ERR137271	russia	Europe	L2.3.6	WGS	200	892433400	PRJEB2138	SAMEA1404022	532783478	2009	2
ERR137272	russia	Europe	L2.3.6	WGS	200	719346800	PRJEB2138	SAMEA1404017	444784328	2009	2
ERR137273	russia	Europe	L2.3.6	WGS	200	540975400	PRJEB2138	SAMEA1404011	324685448	2009	2
ERR137275	russia	Europe	L2.3.6	WGS	200	788682200	PRJEB2138	SAMEA1404001	474469656	2009	2
ERR137277	russia	Europe	L2.3.6	WGS	200	746913600	PRJEB2138	SAMEA1403988	448342803	2009	2
ERR137278	russia	Europe	L2.3.6	WGS	200	854591200	PRJEB2138	SAMEA1403974	513707772	2009	2
ERR137279	russia	Europe	L2.3.6	WGS	200	838221400	PRJEB2138	SAMEA1403964	502740515	2009	2
ERR137281	russia	Europe	L2.3.6	WGS	200	910150800	PRJEB2138	SAMEA1403571	546820151	2009	2
ERR137282	russia	Europe	L2.3.6	WGS	200	707978600	PRJEB2138	SAMEA1403579	425578731	2009	2
ERR137283	russia	Europe	L2.3.6	WGS	200	811318600	PRJEB2138	SAMEA1403781	486886358	2009	2
ERR137285	russia	Europe	L2.3.6	WGS	200	540504200	PRJEB2138	SAMEA1403796	324462098	2009	2
ERR144542	russia	Europe	L2.3.6	WGS	200	1107957600	PRJEB2138	SAMEA1403784	725264768	2009	2
ERR144543	russia	Europe	L2.3.6	WGS	200	1100057000	PRJEB2138	SAMEA1403749	721953347	2009	2
ERR144545	russia	Europe	L2.3.6	WGS	200	1072239800	PRJEB2138	SAMEA1403814	702141931	2009	2
ERR144548	russia	Europe	L2.3.6	WGS	200	914352800	PRJEB2138	SAMEA1403798	597458243	2009	2
ERR144549	russia	Europe	L2.3.6	WGS	200	522111800	PRJEB2138	SAMEA1403807	342883746	2009	2
ERR144550	russia	Europe	L2.3.6	WGS	200	559073000	PRJEB2138	SAMEA1403840	365501938	2009	2
ERR144551	russia	Europe	L2.3.6	WGS	200	941879400	PRJEB2138	SAMEA1403847	614772359	2009	2
ERR144552	russia	Europe	L2.3.6	WGS	200	1085176200	PRJEB2138	SAMEA1403843	711260196	2009	2
ERR144553	russia	Europe	L2.3.6	WGS	200	1010032800	PRJEB2138	SAMEA1403824	661931283	2009	2
ERR144554	russia	Europe	L2.3.6	WGS	200	1157981400	PRJEB2138	SAMEA1403831	755732122	2009	2
ERR144556	russia	Europe	L2.3.6	WGS	200	621016800	PRJEB2138	SAMEA1403636	406142266	2009	2
ERR144558	russia	Europe	L2.3.6	WGS	200	460097600	PRJEB2138	SAMEA1403645	301261251	2009	2
ERR144560	russia	Europe	L2.3.6	WGS	200	1455883600	PRJEB2138	SAMEA1403656	952022775	2009	2
ERR144561	russia	Europe	L2.3.6	WGS	200	455917200	PRJEB2138	SAMEA1403665	297583889	2009	2
ERR144562	russia	Europe	L2.3.6	WGS	200	534530200	PRJEB2138	SAMEA1403553	348882288	2009	2
ERR144563	russia	Europe	L2.3.6	WGS	200	1210358000	PRJEB2138	SAMEA1403548	791581119	2009	2
ERR144564	russia	Europe	L2.3.6	WGS	200	657888000	PRJEB2138	SAMEA1403557	429382767	2009	2
ERR144566	russia	Europe	L2.3.6	WGS	200	1195193800	PRJEB2138	SAMEA1403711	778477083	2009	2
ERR144570	russia	Europe	L2.3.6	WGS	200	518959000	PRJEB2138	SAMEA1403687	339978207	2009	2
ERR144571	russia	Europe	L2.3.6	WGS	200	497920400	PRJEB2138	SAMEA1403681	325128999	2009	2
ERR144572	russia	Europe	L2.3.6	WGS	200	453464200	PRJEB2138	SAMEA1403705	298665752	2009	2
ERR144573	russia	Europe	L2.3.6	WGS	200	475707800	PRJEB2138	SAMEA1403699	312392432	2009	2
ERR144574	russia	Europe	L2.3.6	WGS	200	395757600	PRJEB2138	SAMEA1403697	259991525	2009	2
ERR144575	russia	Europe	L2.3.6	WGS	200	1432710400	PRJEB2138	SAMEA1403602	937387201	2009	2
ERR144577	russia	Europe	L2.3.6	WGS	200	1025408000	PRJEB2138	SAMEA1403618	673447984	2009	2
ERR144579	russia	Europe	L2.3.6	WGS	200	1485887400	PRJEB2138	SAMEA1403627	976002874	2009	2
ERR144580	russia	Europe	L2.3.6	WGS	200	348361000	PRJEB2138	SAMEA1403632	231477219	2009	2
ERR144581	russia	Europe	L2.3.6	WGS	200	539064400	PRJEB2138	SAMEA1403640	353218743	2009	2
ERR144582	russia	Europe	L2.3.6	WGS	200	467501800	PRJEB2138	SAMEA1403642	307600685	2009	2
ERR144584	russia	Europe	L2.3.6	WGS	200	497965200	PRJEB2138	SAMEA1403659	326229114	2009	2
ERR144588	russia	Europe	L2.3.6	WGS	200	506276400	PRJEB2138	SAMEA1403808	332424168	2009	2
ERR144589	russia	Europe	L2.3.6	WGS	200	1875088800	PRJEB2138	SAMEA1403839	1224530209	missing	2
ERR144590	russia	Europe	L2.3.6	WGS	200	1124494200	PRJEB2138	SAMEA1403835	719224090	2009	2
ERR144591	russia	Europe	L2.3.6	WGS	200	996440800	PRJEB2138	SAMEA1403844	643175929	missing	2
ERR144593	russia	Europe	L2.3.6	WGS	200	514920200	PRJEB2138	SAMEA1403834	329790148	2009	2
ERR144594	russia	Europe	L2.3.6	WGS	200	474116800	PRJEB2138	SAMEA1403872	303898968	2009	2
ERR144595	russia	Europe	L2.3.6	WGS	200	528865200	PRJEB2138	SAMEA1403791	341379296	2009	2
ERR144596	russia	Europe	L2.3.6	WGS	200	493895400	PRJEB2138	SAMEA1403785	317700093	2009	2
ERR144597	russia	Europe	L2.3.6	WGS	200	507995200	PRJEB2138	SAMEA1403752	324960549	2009	2
ERR144599	russia	Europe	L2.3.6	WGS	200	414731000	PRJEB2138	SAMEA1403766	265377357	2009	2
ERR144600	russia	Europe	L2.3.6	WGS	200	377252000	PRJEB2138	SAMEA1403758	241730947	2009	2
ERR144601	russia	Europe	L2.3.6	WGS	200	279927800	PRJEB2138	SAMEA1403755	178834625	missing	2
ERR144606	russia	Europe	L2.3.6	WGS	200	601069200	PRJEB2138	SAMEA1403953	385111062	2009	2
ERR144607	russia	Europe	L2.3.6	WGS	200	608254000	PRJEB2138	SAMEA1403942	392336200	2009	2
ERR144608	russia	Europe	L2.3.6	WGS	200	570129200	PRJEB2138	SAMEA1403932	366505728	2009	2
ERR144609	russia	Europe	L2.3.6	WGS	200	562177400	PRJEB2138	SAMEA1404047	362310942	2009	2
ERR144610	russia	Europe	L2.3.5	WGS	200	688436600	PRJEB2138	SAMEA1404043	441678445	2009	2
ERR144611	russia	Europe	L2.3.6	WGS	200	1246977800	PRJEB2138	SAMEA1404036	802801184	2009	2
ERR144614	russia	Europe	L2.3.6	WGS	200	917406400	PRJEB2138	SAMEA1404020	586522348	2009	2
ERR144615	russia	Europe	L2.3.6	WGS	200	1072976400	PRJEB2138	SAMEA1403867	685264286	2009	2
ERR144616	russia	Europe	L2.3.6	WGS	200	687389200	PRJEB2138	SAMEA1403860	441541625	2009	2
ERR144617	russia	Europe	L2.3.6	WGS	200	437361600	PRJEB2138	SAMEA1403742	280362127	missing	2
ERR144619	russia	Europe	L2.3.6	WGS	200	325561600	PRJEB2138	SAMEA1403760	209139618	2009	2
ERR144620	russia	Europe	L2.3.6	WGS	200	516259800	PRJEB2138	SAMEA1403765	328875561	2009	2
ERR144622	russia	Europe	L2.3.6	WGS	200	891166000	PRJEB2138	SAMEA1403783	568154320	2009	2
ERR144623	russia	Europe	L2.3.6	WGS	200	1063985600	PRJEB2138	SAMEA1403779	704221715	2009	2
ERR144625	russia	Europe	L2.3.6	WGS	200	1155393200	PRJEB2138	SAMEA1404015	735503284	2009	2
ERR144626	russia	Europe	L2.3.6	WGS	200	1051990600	PRJEB2138	SAMEA1404023	675045489	2009	2
ERR144628	russia	Europe	L2.3.6	WGS	200	796529000	PRJEB2138	SAMEA1403575	510272291	2009	2
ERR144630	russia	Europe	L2.3.6	WGS	200	1039735800	PRJEB2138	SAMEA1403549	664384104	2009	2
ERR144631	russia	Europe	L2.3.6	WGS	200	639354400	PRJEB2138	SAMEA1403614	409749681	2009	2
ERR144632	russia	Europe	L2.3.6	WGS	200	1474613200	PRJEB2138	SAMEA1403605	946870731	2009	2
ERR144633	russia	Europe	L2.3.6	WGS	200	1306101800	PRJEB2138	SAMEA1403593	837909664	2009	2
ERR144634	russia	Europe	L2.3.6	WGS	200	1098075000	PRJEB2138	SAMEA1403759	703598900	2009	2
ERR144635	russia	Europe	L2.3.6	WGS	200	1065183400	PRJEB2138	SAMEA1403764	681147207	2009	2
ERR144636	russia	Europe	L2.3.6	WGS	200	1167731800	PRJEB2138	SAMEA1403740	745493037	2009	2
ERR1577244	Norway	Europe	L2.3.6	WGS	238	121856822	PRJEB12184	SAMEA4378176	75229002	2015	37
ERR1577245	Norway	Europe	L2.3.6	WGS	238	144354394	PRJEB12184	SAMEA4378177	88494726	2015	37
ERR1577246	Norway	Europe	L2.3.6	WGS	247	149789092	PRJEB12184	SAMEA4378178	92712196	2015	37
ERR1577247	Norway	Europe	L2.3.6	WGS	242	267982698	PRJEB12184	SAMEA4378179	166465789	2015	37
ERR1577249	Norway	Europe	L2.3.6	WGS	280	409188274	PRJEB12184	SAMEA4378181	245524978	2015	37
ERR1577250	Norway	Europe	L2.3.6	WGS	239	145345829	PRJEB12184	SAMEA4378182	89354415	2015	37
ERR1577251	Denmark	Europe	L2.3.6	WGS	399	179460960	PRJEB12184	SAMEA4378183	97763522	2005	37
ERR1577252	Norway	Europe	L2.3.6	WGS	391	172312034	PRJEB12184	SAMEA4378184	93538063	2006	37
ERR158569	russia	Europe	L2.3.6	WGS	200	687908000	PRJEB2138	SAMEA1469498	365748862	2009	2
ERR158570	russia	Europe	L2.3.6	WGS	200	679638000	PRJEB2138	SAMEA1469490	362554282	2009	2
ERR158572	russia	Europe	L2.3.6	WGS	200	656986600	PRJEB2138	SAMEA1469492	349720001	2009	2
ERR158574	russia	Europe	L2.3.6	WGS	200	786385400	PRJEB2138	SAMEA1469489	420210994	2009	2
ERR158575	russia	Europe	L2.3.6	WGS	200	760969600	PRJEB2138	SAMEA1469488	405782482	2009	2
ERR158576	russia	Europe	L2.3.6	WGS	200	778833800	PRJEB2138	SAMEA1469487	414357247	2009	2
ERR158577	russia	Europe	L2.3.5	WGS	200	801207200	PRJEB2138	SAMEA1469485	425494433	2009	2
ERR158578	russia	Europe	L2.3.6	WGS	200	859474200	PRJEB2138	SAMEA1469499	457714731	2009	2
ERR158580	russia	Europe	L2.3.6	WGS	200	848399000	PRJEB2138	SAMEA1469493	451922722	2009	2
ERR158581	russia	Europe	L2.3.6	WGS	200	623127600	PRJEB2138	SAMEA1469494	331869688	2009	2
ERR158585	russia	Europe	L2.3.6	WGS	200	634376600	PRJEB2138	SAMEA1469506	339509228	2009	2
ERR158586	russia	Europe	L2.3.6	WGS	200	808911400	PRJEB2138	SAMEA1469508	429449423	2009	2
ERR158587	russia	Europe	L2.3.6	WGS	200	727359200	PRJEB2138	SAMEA1469510	388236584	2009	2
ERR158588	russia	Europe	L2.3.6	WGS	200	733697800	PRJEB2138	SAMEA1469516	391486684	2009	2
ERR158589	russia	Europe	L2.3.6	WGS	200	669642200	PRJEB2138	SAMEA1469515	355621891	2009	2
ERR158590	russia	Europe	L2.3.6	WGS	200	780693600	PRJEB2138	SAMEA1469514	415130669	2009	2
ERR158591	russia	Europe	L2.3.6	WGS	200	803053400	PRJEB2138	SAMEA1469513	426574233	2009	2
ERR158592	russia	Europe	L2.3.6	WGS	200	716400600	PRJEB2138	SAMEA1469528	380753941	2009	2
ERR158593	russia	Europe	L2.3.6	WGS	200	590760600	PRJEB2138	SAMEA1469529	314847123	2009	2
ERR158594	russia	Europe	L2.3.6	WGS	200	540183800	PRJEB2138	SAMEA1469522	287419647	2009	2
ERR158596	russia	Europe	L2.3.6	WGS	200	549371800	PRJEB2138	SAMEA1469526	293196848	2009	2
ERR158597	russia	Europe	L2.3.6	WGS	200	565591000	PRJEB2138	SAMEA1469520	299841763	2009	2
ERR158598	russia	Europe	L2.3.6	WGS	200	640172800	PRJEB2138	SAMEA1469532	341149381	2009	2
ERR158602	russia	Europe	L2.3.6	WGS	200	715210000	PRJEB2138	SAMEA1469523	392262870	2011	2
ERR158605	russia	Europe	L2.3.4	WGS	200	799342400	PRJEB2138	SAMEA1469521	421724261	2011	2
ERR158606	russia	Europe	L2.3.6	WGS	200	699899800	PRJEB2138	SAMEA1469517	370634524	2011	2
ERR158607	russia	Europe	L2.3.6	WGS	200	649461000	PRJEB2138	SAMEA1469518	343769905	2011	2
ERR158608	russia	Europe	L2.3.6	WGS	200	795101000	PRJEB2138	SAMEA1469509	419287100	2011	2
ERR158609	russia	Europe	L2.3.5	WGS	200	602139200	PRJEB2138	SAMEA1469511	318684358	2011	2
ERR158611	russia	Europe	L2.3.6	WGS	200	782151000	PRJEB2138	SAMEA1469502	416380656	2008	2
ERR158613	russia	Europe	L2.3.6	WGS	200	849288200	PRJEB2138	SAMEA1469503	450168546	2008	2
ERR158615	russia	Europe	L2.3.6	WGS	200	817311600	PRJEB2138	SAMEA1469505	448848736	2008	2
ERR1633777	South Africa	Africa	L2.3.5	WGS	200	394920200	PRJEB15382	SAMEA4441427	245542024	2010	38
ERR1633797	South Africa	Africa	L2.3.2	WGS	200	408792800	PRJEB15382	SAMEA4441447	254011950	2010	38
ERR1633800	South Africa	Africa	L2.3.5	WGS	200	321685400	PRJEB15382	SAMEA4441450	204585991	2010	38
ERR1633809	South Africa	Africa	L2.3.5	WGS	200	372717600	PRJEB15382	SAMEA4441459	232583019	2010	38
ERR1633816	South Africa	Africa	L2.3.4	WGS	200	383523200	PRJEB15382	SAMEA4441466	239205217	2010	38
ERR1633819	South Africa	Africa	L2.3.5	WGS	200	327210200	PRJEB15382	SAMEA4441469	203104943	2010	38
ERR1633822	South Africa	Africa	L2.3.6	WGS	200	393579200	PRJEB15382	SAMEA4441472	245836180	2010	38
ERR1633823	South Africa	Africa	L2.3.5	WGS	200	346888600	PRJEB15382	SAMEA4441473	215298452	2010	38
ERR1633824	South Africa	Africa	L2.3.5	WGS	200	355328000	PRJEB15382	SAMEA4441474	226119096	2010	38
ERR1633828	South Africa	Africa	L2.3.5	WGS	200	282195400	PRJEB15382	SAMEA4441478	181794006	2010	38
ERR1633829	South Africa	Africa	L2.3.5	WGS	200	416043400	PRJEB15382	SAMEA4441479	258068832	2010	38
ERR1633831	South Africa	Africa	L2.3.4	WGS	200	382044400	PRJEB15382	SAMEA4441481	237827849	2010	38
ERR1633835	South Africa	Africa	L2.3.5	WGS	200	373214000	PRJEB15382	SAMEA4441485	231866799	2010	38
ERR1633836	South Africa	Africa	L2.3.4	WGS	200	337113800	PRJEB15382	SAMEA4441486	209406515	2010	38
ERR1633840	South Africa	Africa	L2.3.4	WGS	200	77099400	PRJEB15382	SAMEA4441490	47928417	2010	38
ERR1633843	South Africa	Africa	L2.3.1	WGS	200	416637000	PRJEB15382	SAMEA4441493	257741197	2010	38
ERR1633844	South Africa	Africa	L2.3.5	WGS	200	377209800	PRJEB15382	SAMEA4441494	234950958	2010	38
ERR1633864	South Africa	Africa	L2.3.5	WGS	200	424825400	PRJEB15382	SAMEA4441514	263185953	2010	38
ERR1633872	South Africa	Africa	L2.3.4	WGS	200	412454600	PRJEB15382	SAMEA4441522	257354849	2010	38
ERR1633881	South Africa	Africa	L2.3.6	WGS	200	451021000	PRJEB15382	SAMEA4441531	281932889	2010	38
ERR1633882	South Africa	Africa	L2.3.5	WGS	200	350675000	PRJEB15382	SAMEA4441532	225679790	2010	38
ERR1633885	South Africa	Africa	L2.3.5	WGS	200	369124800	PRJEB15382	SAMEA4441535	238968796	2010	38
ERR1633895	South Africa	Africa	L2.3.4	WGS	200	463959200	PRJEB15382	SAMEA4441545	292604429	2010	38
ERR1633896	South Africa	Africa	L2.3.2	WGS	200	360421800	PRJEB15382	SAMEA4441546	223294174	2010	38
ERR1633901	South Africa	Africa	L2.3.5	WGS	200	67064000	PRJEB15382	SAMEA4441551	42332349	2010	38
ERR1633915	South Africa	Africa	L2.3.5	WGS	200	382832200	PRJEB15382	SAMEA4441565	238323404	2010	38
ERR1633922	South Africa	Africa	L2.3.5	WGS	200	279698800	PRJEB15382	SAMEA4441572	179610264	2010	38
ERR1633925	South Africa	Africa	L2.3.4	WGS	200	375689400	PRJEB15382	SAMEA4441575	233993956	2010	38
ERR1633928	South Africa	Africa	L2.3.2	WGS	200	386439400	PRJEB15382	SAMEA4441578	239206370	2010	38
ERR1633933	South Africa	Africa	L2.3.5	WGS	200	378093200	PRJEB15382	SAMEA4441583	236573520	2010	38
ERR1633938	South Africa	Africa	L2.3.5	WGS	200	396309600	PRJEB15382	SAMEA4441588	246573602	2010	38
ERR1633939	South Africa	Africa	L2.3.5	WGS	200	332362000	PRJEB15382	SAMEA4441589	209374484	2010	38
ERR1633944	South Africa	Africa	L2.3.6	WGS	200	404523600	PRJEB15382	SAMEA4441594	251735323	2010	38
ERR1633945	South Africa	Africa	L2.3.5	WGS	200	94196600	PRJEB15382	SAMEA4441595	58291609	2010	38
ERR1633946	South Africa	Africa	L2.3.5	WGS	200	451824800	PRJEB15382	SAMEA4441596	281691778	2010	38
ERR1633948	South Africa	Africa	L2.3.5	WGS	200	309684200	PRJEB15382	SAMEA4441598	191627823	2010	38
ERR1633951	South Africa	Africa	L2.3.4	WGS	200	372043600	PRJEB15382	SAMEA4441601	231672952	2010	38
ERR1633955	South Africa	Africa	L2.3.2	WGS	200	379111600	PRJEB15382	SAMEA4441605	235494684	2010	38
ERR1633956	South Africa	Africa	L2.3.6	WGS	200	348413200	PRJEB15382	SAMEA4441606	217744936	2010	38
ERR1633960	South Africa	Africa	L2.3.5	WGS	200	394462000	PRJEB15382	SAMEA4441610	246772447	2010	38
ERR1633961	South Africa	Africa	L2.3.2	WGS	200	401711800	PRJEB15382	SAMEA4441611	250222726	2010	38
ERR1633962	South Africa	Africa	L2.3.5	WGS	200	158601000	PRJEB15382	SAMEA4441612	98934335	2010	38
ERR1633964	South Africa	Africa	L2.3.6	WGS	200	414653600	PRJEB15382	SAMEA4441614	260283709	2010	38
ERR1750885	Zimbabwe	Africa	L2.3.4	WGS	200	997692000	PRJEB18529	SAMEA23749168	659943769	2008/2012	7
ERR1750890	Zimbabwe	Africa	L2.3.4	WGS	200	169272800	PRJEB18529	SAMEA23752918	112225023	2008/2012	7
ERR1750895	Zimbabwe	Africa	L2.3.4	WGS	200	743975600	PRJEB18529	SAMEA23756668	490559414	2008/2012	7
ERR1750896	Zimbabwe	Africa	L2.3.4	WGS	200	597504200	PRJEB18529	SAMEA23757418	395205627	2008/2012	7
ERR1750902	South Africa	Africa	L2.3.4	WGS	502	313793172	PRJEB18529	SAMEA23761918	201805570	2008/2012	7
ERR1750911	South Africa	Africa	L2.3.4	WGS	200	300759600	PRJEB18529	SAMEA23768668	200518520	2008/2012	7
ERR1750912	South Africa	Africa	L2.3.4	WGS	502	414911534	PRJEB18529	SAMEA23769418	267237008	2008/2012	7
ERR1750915	South Africa	Africa	L2.3.5	WGS	200	571402200	PRJEB18529	SAMEA23771668	375730019	2008/2012	7
ERR1750916	South Africa	Africa	L2.3.5	WGS	200	264219400	PRJEB18529	SAMEA23772418	171050203	2008/2012	7
ERR1750917	South Africa	Africa	L2.3.4	WGS	200	1113165200	PRJEB18529	SAMEA23773168	738285961	2008/2012	7
ERR1750918	South Africa	Africa	L2.3.4	WGS	200	334045400	PRJEB18529	SAMEA23773918	220678772	2008/2012	7
ERR1750933	South Africa	Africa	L2.3.4	WGS	200	524022800	PRJEB18529	SAMEA23785168	347604655	2008/2012	7
ERR1750939	South Africa	Africa	L2.3.5	WGS	200	426774400	PRJEB18529	SAMEA23789668	283163736	2008/2012	7
ERR1750940	South Africa	Africa	L2.3.5	WGS	502	574251856	PRJEB18529	SAMEA23790418	372493325	2008/2012	7
ERR1768629	South Africa	Africa	L2.3.6	WGS	298	497767157	PRJEB18724	SAMEA36322918	263058279		63
ERR1768638	South Africa	Africa	L2.3.6	WGS	296	832459891	PRJEB18724	SAMEA36310168	369204243		63
ERR1873390	South Africa	Africa	L2.3.6	WGS	202	1534936794	PRJEB14199	SAMEA95448418	741640178	2009	8
ERR1873394	South Africa	Africa	L2.3.6	WGS	202	636719554	PRJEB14199	SAMEA95451418	307271898	2009	8
ERR1873398	South Africa	Africa	L2.3.6	WGS	202	238093764	PRJEB14199	SAMEA95454418	120897635	2010	8
ERR1873399	South Africa	Africa	L2.3.6	WGS	202	458389712	PRJEB14199	SAMEA95455168	224088977	2010	8
ERR1873403	South Africa	Africa	L2.3.6	WGS	202	206885976	PRJEB14199	SAMEA95458168	100729205	2011	8
ERR1873404	South Africa	Africa	L2.3.6	WGS	202	3686144682	PRJEB14199	SAMEA95458918	1766188250	2011	8
ERR1873410	South Africa	Africa	L2.3.4	WGS	202	1315612466	PRJEB14199	SAMEA95463418	658431708	2010	8
ERR1873412	South Africa	Africa	L2.3.6	WGS	202	229740256	PRJEB14199	SAMEA95464918	111477141	2010	8
ERR1873413	South Africa	Africa	L2.3.6	WGS	202	201113422	PRJEB14199	SAMEA95465668	98937411	2010	8
ERR1873414	South Africa	Africa	L2.3.6	WGS	202	754087614	PRJEB14199	SAMEA95466418	381963802	2010	8
ERR1873415	South Africa	Africa	L2.3.6	WGS	202	583090372	PRJEB14199	SAMEA95467168	285878492	2011	8
ERR1873416	South Africa	Africa	L2.3.6	WGS	202	1635690152	PRJEB14199	SAMEA95467918	801741325	2010	8
ERR1873423	South Africa	Africa	L2.3.6	WGS	202	116206762	PRJEB14199	SAMEA95473168	56890739	2011	8
ERR1873425	South Africa	Africa	L2.3.6	WGS	202	88073818	PRJEB14199	SAMEA95474668	43522834	2009	8
ERR1873431	South Africa	Africa	L2.3.6	WGS	202	577839786	PRJEB14199	SAMEA95479168	281793190	2009	8
ERR1873432	South Africa	Africa	L2.3.4	WGS	202	606509848	PRJEB14199	SAMEA95479918	302780216	2010	8
ERR1873438	South Africa	Africa	L2.3.6	WGS	200	744104000	PRJEB14199	SAMEA95484418	464063231	2011	8
ERR1873442	South Africa	Africa	L2.3.6	WGS	201	822640539	PRJEB14199	SAMEA95427418	404856464	2010	8
ERR1873445	South Africa	Africa	L2.3.6	WGS	200	477245000	PRJEB14199	SAMEA95487418	328428107	2010	8
ERR1873447	South Africa	Africa	L2.3.4	WGS	200	406931000	PRJEB14199	SAMEA95488918	279083648	2010	8
ERR1873450	South Africa	Africa	L2.3.6	WGS	200	405154200	PRJEB14199	SAMEA95491168	277522974	2010	8
ERR1873451	South Africa	Africa	L2.3.6	WGS	201	938999640	PRJEB14199	SAMEA95429668	459004894	2010	8
ERR1873455	South Africa	Africa	L2.3.6	WGS	201	873726900	PRJEB14199	SAMEA95494168	423526669	2010	8
ERR1873457	South Africa	Africa	L2.3.6	WGS	201	834166281	PRJEB14199	SAMEA95494918	409250833	2010	8
ERR1873458	South Africa	Africa	L2.3.6	WGS	201	603792945	PRJEB14199	SAMEA95431168	291557054	2010	8
ERR1873464	South Africa	Africa	L2.3.6	WGS	201	614887341	PRJEB14199	SAMEA95498668	300738448	2011	8
ERR1873465	South Africa	Africa	L2.3.6	WGS	201	779264739	PRJEB14199	SAMEA95432668	393952495	2011	8
ERR1873469	South Africa	Africa	L2.3.6	WGS	201	702346662	PRJEB14199	SAMEA95435668	349478740	2011	8
ERR1873470	South Africa	Africa	L2.3.4	WGS	201	777867789	PRJEB14199	SAMEA95436418	379099546	2011	8
ERR1873471	South Africa	Africa	L2.3.6	WGS	201	652898049	PRJEB14199	SAMEA95437168	314928275	2011	8
ERR1873474	South Africa	Africa	L2.3.4	WGS	200	259887000	PRJEB14199	SAMEA95500168	177839379	2011	8
ERR1873477	South Africa	Africa	L2.3.6	WGS	200	465755800	PRJEB14199	SAMEA95501668	316645698	2011	8
ERR1873478	South Africa	Africa	L2.3.6	WGS	200	240496800	PRJEB14199	SAMEA95502418	164069476	2011	8
ERR1873479	South Africa	Africa	L2.3.6	WGS	201	745232424	PRJEB14199	SAMEA95439418	366220111	2011	8
ERR1873481	South Africa	Africa	L2.3.6	WGS	201	980167857	PRJEB14199	SAMEA95440168	480069849	2011	8
ERR1873482	South Africa	Africa	L2.3.6	WGS	201	815500617	PRJEB14199	SAMEA95440918	397374125	2012	8
ERR1873484	South Africa	Africa	L2.3.6	WGS	201	465616902	PRJEB14199	SAMEA95442418	219593301	2011	8
ERR1873487	South Africa	Africa	L2.3.6	WGS	201	674815893	PRJEB14199	SAMEA95505418	327527702	2011	8
ERR1873488	South Africa	Africa	L2.3.6	WGS	201	595718976	PRJEB14199	SAMEA95506168	295754558	2012	8
ERR1873491	South Africa	Africa	L2.3.6	WGS	201	574734576	PRJEB14199	SAMEA95508418	275510545	2012	8
ERR1873499	South Africa	Africa	L2.3.6	WGS	201	545255514	PRJEB14199	SAMEA95514418	264623222	2012	8
ERR1873508	South Africa	Africa	L2.3.6	WGS	201	849380172	PRJEB14199	SAMEA95520418	414544841	2012	8
ERR1873509	South Africa	Africa	L2.3.4	WGS	201	952197702	PRJEB14199	SAMEA95443918	467486301	2012	8
ERR1873522	South Africa	Africa	L2.3.5	WGS	200	274884600	PRJEB14199	SAMEA95526418	186862084	2008	8
ERR1873527	South Africa	Africa	L2.3.6	WGS	200	253692000	PRJEB14199	SAMEA95527918	173571548	2008	8
ERR1873535	South Africa	Africa	L2.3.6	WGS	201	695204328	PRJEB14199	SAMEA95415418	336209842	2009	8
ERR1873537	South Africa	Africa	L2.3.6	WGS	200	271965600	PRJEB14199	SAMEA95532418	182714206	2009	8
ERR1873543	South Africa	Africa	L2.3.6	WGS	201	557879520	PRJEB14199	SAMEA95418418	273768009	2009	8
ERR1873545	South Africa	Africa	L2.3.6	WGS	201	689558037	PRJEB14199	SAMEA95419168	334106090	2009	8
ERR1873555	South Africa	Africa	L2.3.6	WGS	200	424212200	PRJEB14199	SAMEA95539918	290651149	2010	8
ERR1873556	South Africa	Africa	L2.3.4	WGS	201	524820246	PRJEB14199	SAMEA95422168	258585330	2010	8
ERR1873557	South Africa	Africa	L2.3.6	WGS	200	515012000	PRJEB14199	SAMEA95540668	349404492	2010	8
ERR1873558	South Africa	Africa	L2.3.6	WGS	201	625157637	PRJEB14199	SAMEA95422918	307795843	2010	8
ERR1873559	South Africa	Africa	L2.3.6	WGS	201	304548366	PRJEB14199	SAMEA95423668	144045560	2010	8
ERR1873560	South Africa	Africa	L2.3.4	WGS	201	599558277	PRJEB14199	SAMEA95424418	311307301	2010	8
ERR1873562	South Africa	Africa	L2.3.4	WGS	201	712260585	PRJEB14199	SAMEA95425168	339580222	2010	8
ERR1873563	South Africa	Africa	L2.3.6	WGS	200	357273800	PRJEB14199	SAMEA95542168	241758512	2010	8
ERR1873565	South Africa	Africa	L2.3.6	WGS	201	689235633	PRJEB14199	SAMEA95426668	346376711	2010	8
ERR1952141	Ireland	Europe	L2.3.6	WGS	302	984925284	PRJEB15076	SAMEA104035991	596084738	2004	9
ERR2027227	UK	Europe	L2.3.6	WGS	287	1965450823	PRJEB21685	SAMEA104153394	925212316	2016	10
ERR2027248	UK	Europe	L2.3.6	WGS	343	324462640	PRJEB21685	SAMEA104153393	209302589	2016	10
ERR2027265	UK	Europe	L2.3.6	WGS	284	1375970544	PRJEB21685	SAMEA104153397	637781256	2016	10
ERR2027301	UK	Europe	L2.3.2	WGS	276	804308570	PRJEB21685	SAMEA104153473	370151009	2016	10
ERR2027303	UK	Europe	L2.3.5	WGS	275	882925832	PRJEB21685	SAMEA104153471	403811928	2016	10
ERR2041685	Serbia	Europe	L2.3.6	WGS	572	514754594	PRJEB21809	SAMEA104172416	297098529		11
ERR2041690	Serbia	Europe	L2.3.6	WGS	300	217539900	PRJEB21809	SAMEA104172418	120395973		11
ERR2041691	Serbia	Europe	L2.3.6	WGS	577	245986859	PRJEB21809	SAMEA104172418	147562339		11
ERR2041694	Serbia	Europe	L2.3.6	WGS	300	150019500	PRJEB21809	SAMEA104172417	84307543		11
ERR2041695	Serbia	Europe	L2.3.6	WGS	584	127559245	PRJEB21809	SAMEA104172417	79414966		11
ERR2041703	Serbia	Europe	L2.3.6	WGS	300	239255400	PRJEB21809	SAMEA104172421	132539784		11
ERR2041704	Serbia	Europe	L2.3.6	WGS	580	229082438	PRJEB21809	SAMEA104172421	140577460		11
ERR2041705	Serbia	Europe	L2.3.6	WGS	300	240942900	PRJEB21809	SAMEA104172419	135904157		11
ERR2041706	Serbia	Europe	L2.3.6	WGS	578	295402052	PRJEB21809	SAMEA104172419	182016105		11
ERR2041715	Serbia	Europe	L2.3.6	WGS	300	203362800	PRJEB21809	SAMEA104172420	113269049		11
ERR2041716	Serbia	Europe	L2.3.6	WGS	584	184211018	PRJEB21809	SAMEA104172420	113305863		11
ERR2041720	Serbia	Europe	L2.3.6	WGS	580	544763586	PRJEB21809	SAMEA104172414	318202238		11
ERR2041742	Serbia	Europe	L2.3.6	WGS	300	587575200	PRJEB21809	SAMEA104172425	325128527		11
ERR2041743	Serbia	Europe	L2.3.6	WGS	300	550423200	PRJEB21809	SAMEA104172428	306047311		11
ERR2041744	Serbia	Europe	L2.3.6	WGS	300	364022700	PRJEB21809	SAMEA104172424	201939099		11
ERR2041772	Serbia	Europe	L2.3.6	WGS	300	514827000	PRJEB21809	SAMEA104172423	293851749		11
ERR2041781	Serbia	Europe	L2.3.6	WGS	300	520537500	PRJEB21809	SAMEA104172426	293006629		11
ERR2041783	Serbia	Europe	L2.3.6	WGS	300	527590500	PRJEB21809	SAMEA104172427	295631365		11
ERR2041787	Serbia	Europe	L2.3.6	WGS	300	512469900	PRJEB21809	SAMEA104172415	286451859		11
ERR2041799	Serbia	Europe	L2.3.6	WGS	300	204257400	PRJEB21809	SAMEA104172422	112009076		11
ERR2041800	Serbia	Europe	L2.3.6	WGS	580	250886819	PRJEB21809	SAMEA104172422	155862666		11
ERR2041928	Serbia	Europe	L2.3.6	WGS	300	677696663	PRJEB21922	SAMEA104172659	316892880	2017-09-26T10:15:00Z	63
ERR2041929	Serbia	Europe	L2.3.6	WGS	300	725745806	PRJEB21922	SAMEA104172667	329342040	2017-09-26T10:15:00Z	63
ERR2041930	Serbia	Europe	L2.3.6	WGS	253	761810000	PRJEB21922	SAMEA104172651	326670036	2017-09-26T10:15:00Z	63
ERR2041931	Serbia	Europe	L2.3.6	WGS	258	682750380	PRJEB21922	SAMEA104172655	294678815	2017-09-26T10:16:00Z	63
ERR2041932	Serbia	Europe	L2.3.6	WGS	296	595095579	PRJEB21922	SAMEA104172654	260598122	2017-09-26T10:15:00Z	63
ERR2041933	Serbia	Europe	L2.3.6	WGS	297	1073616578	PRJEB21922	SAMEA104172660	497089130	2017-09-26T10:16:00Z	63
ERR2041934	Serbia	Europe	L2.3.6	WGS	300	933297836	PRJEB21922	SAMEA104172661	434019021	2017-09-26T10:16:00Z	63
ERR2041935	Serbia	Europe	L2.3.6	WGS	290	555027521	PRJEB21922	SAMEA104172656	231588064	2017-09-26T10:17:00Z	63
ERR2041936	Serbia	Europe	L2.3.6	WGS	300	886132702	PRJEB21922	SAMEA104172662	419780677	2017-09-26T10:16:00Z	63
ERR2041937	Serbia	Europe	L2.3.6	WGS	258	269968143	PRJEB21922	SAMEA104172653	115601059	2017-09-26T10:17:00Z	63
ERR2041938	Serbia	Europe	L2.3.6	WGS	299	530466333	PRJEB21922	SAMEA104172663	242713997	2017-09-26T10:17:00Z	63
ERR2041939	Serbia	Europe	L2.3.6	WGS	299	401360953	PRJEB21922	SAMEA104172665	187346107	2017-09-26T10:17:00Z	63
ERR2041940	Serbia	Europe	L2.3.6	WGS	298	902853109	PRJEB21922	SAMEA104172666	399058490	2017-09-26T10:17:00Z	63
ERR2041941	Serbia	Europe	L2.3.6	WGS	298	675607476	PRJEB21922	SAMEA104172657	318344479	2017-09-26T10:17:00Z	63
ERR2041942	Serbia	Europe	L2.3.6	WGS	298	425009466	PRJEB21922	SAMEA104172668	185691232	2017-09-26T10:18:00Z	63
ERR2041943	Serbia	Europe	L2.3.6	WGS	299	628310109	PRJEB21922	SAMEA104172664	287430339	2017-09-26T10:18:00Z	63
ERR2041944	Serbia	Europe	L2.3.6	WGS	299	704750208	PRJEB21922	SAMEA104172658	317705756	2017-09-26T10:18:00Z	63
ERR2041945	Serbia	Europe	L2.3.6	WGS	268	705545180	PRJEB21922	SAMEA104172652	300196854	2017-09-26T10:18:00Z	63
ERR2184235	Peru	America	L2.3.5	WGS	300	481704000	PRJEB23245	SAMEA104362076	218898316		12
ERR2184241	Peru	America	L2.3.3	WGS	300	427840800	PRJEB23245	SAMEA104362082	190449299		12
ERR2184242	Peru	America	L2.3.5	WGS	300	367649400	PRJEB23245	SAMEA104362083	167015163		12
ERR2184255	Peru	America	L2.3.5	WGS	300	509875500	PRJEB23245	SAMEA104362096	227022945		12
ERR2184256	Peru	America	L2.3.5	WGS	300	456584700	PRJEB23245	SAMEA104362097	206419631		12
ERR2184264	Peru	America	L2.3.3	WGS	300	521542200	PRJEB23245	SAMEA104362105	233759034		12
ERR2184283	Peru	America	L2.3.3	WGS	300	634126800	PRJEB23245	SAMEA104362124	280929194		12
ERR2184285	Peru	America	L2.3.5	WGS	300	512720700	PRJEB23245	SAMEA104362126	227917026		12
ERR2184291	Peru	America	L2.3.5	WGS	300	505029000	PRJEB23245	SAMEA104362132	226800337		12
ERR2184292	Peru	America	L2.3.5	WGS	300	576326400	PRJEB23245	SAMEA104362133	255002328		12
ERR2184302	Peru	America	L2.3.3	WGS	300	551517600	PRJEB23245	SAMEA104362143	247720131		12
ERR2184303	Peru	America	L2.3.3	WGS	300	451765200	PRJEB23245	SAMEA104362144	202281799		12
ERR2184329	Peru	America	L2.3.3	WGS	300	462704700	PRJEB23245	SAMEA104362170	203929770		12
ERR2184331	Peru	America	L2.3.5	WGS	300	481216500	PRJEB23245	SAMEA104362172	213336774		12
ERR2184332	Peru	America	L2.3.5	WGS	300	504087600	PRJEB23245	SAMEA104362173	224249665		12
ERR2184333	Peru	America	L2.3.5	WGS	300	483157500	PRJEB23245	SAMEA104362174	214661948		12
ERR2184342	Peru	America	L2.3.5	WGS	300	504059700	PRJEB23245	SAMEA104362183	223191425		12
ERR2184357	Peru	America	L2.3.5	WGS	300	511892400	PRJEB23245	SAMEA104362198	225549586		12
ERR2184390	Peru	America	L2.3.5	WGS	300	548257800	PRJEB23245	SAMEA104362231	244300001		12
ERR2184397	Peru	America	L2.3.3	WGS	300	345584700	PRJEB23245	SAMEA104362238	148273018		12
ERR2184417	Peru	America	L2.3.3	WGS	300	510380400	PRJEB23245	SAMEA104362258	217613504		12
ERR2184419	Peru	America	L2.3.5	WGS	300	408017100	PRJEB23245	SAMEA104362260	179389396		12
ERR2184426	Peru	America	L2.3.5	WGS	300	461672700	PRJEB23245	SAMEA104362267	200967559		12
ERR2184433	Peru	America	L2.3.5	WGS	300	451434300	PRJEB23245	SAMEA104362274	195383380		12
ERR2184450	Peru	America	L2.3.5	WGS	300	467917200	PRJEB23245	SAMEA104362291	201970734		12
ERR2184456	Peru	America	L2.3.5	WGS	300	524993400	PRJEB23245	SAMEA104362297	228057752		12
ERR2184463	Peru	America	L2.3.5	WGS	300	507368700	PRJEB23245	SAMEA104362304	216059892		12
ERR2184470	Peru	America	L2.3.5	WGS	300	572487000	PRJEB23245	SAMEA104362311	243071120		12
ERR2184473	Peru	America	L2.3.5	WGS	300	471709200	PRJEB23245	SAMEA104362314	203156505		12
ERR2184477	Peru	America	L2.3.5	WGS	300	443285400	PRJEB23245	SAMEA104362318	192005148		12
ERR2184479	Peru	America	L2.3.3	WGS	300	591995400	PRJEB23245	SAMEA104362320	252888688		12
ERR2184490	Peru	America	L2.3.5	WGS	300	496855200	PRJEB23245	SAMEA104362331	222156496		12
ERR2184501	Peru	America	L2.3.4	WGS	300	514735500	PRJEB23245	SAMEA104362342	222599675		12
ERR2184527	Peru	America	L2.3.5	WGS	300	508967700	PRJEB23245	SAMEA104362368	220725659		12
ERR2184547	Peru	America	L2.3.5	WGS	300	463787700	PRJEB23245	SAMEA104362388	202704315		12
ERR2184552	Peru	America	L2.3.5	WGS	300	591681300	PRJEB23245	SAMEA104362393	255465942		12
ERR2184561	Peru	America	L2.3.5	WGS	300	586463100	PRJEB23245	SAMEA104362402	250514403		12
ERR2184568	Peru	America	L2.3.5	WGS	300	537038700	PRJEB23245	SAMEA104362409	231203920		12
ERR2184573	Peru	America	L2.3.5	WGS	300	527069100	PRJEB23245	SAMEA104362414	224367415		12
ERR2184575	Peru	America	L2.3.3	WGS	300	600718200	PRJEB23245	SAMEA104362416	257955650		12
ERR2184578	Peru	America	L2.3.5	WGS	300	528384900	PRJEB23245	SAMEA104362419	228645565		12
ERR2184588	Peru	America	L2.3.5	WGS	300	589812000	PRJEB23245	SAMEA104362429	255115869		12
ERR2184589	Peru	America	L2.3.5	WGS	300	565930800	PRJEB23245	SAMEA104362430	243767355		12
ERR2184594	Peru	America	L2.3.4	WGS	300	396715800	PRJEB23245	SAMEA104362435	171994990		12
ERR2184610	Peru	America	L2.3.5	WGS	300	558640800	PRJEB23245	SAMEA104362451	240640651		12
ERR2184618	Peru	America	L2.3.5	WGS	300	532298700	PRJEB23245	SAMEA104362459	224453473		12
ERR2184638	Peru	America	L2.3.5	WGS	300	509391600	PRJEB23245	SAMEA104362479	215875695		12
ERR2184643	Peru	America	L2.3.5	WGS	300	365868300	PRJEB23245	SAMEA104362484	157454559		12
ERR2184647	Peru	America	L2.3.5	WGS	300	375289800	PRJEB23245	SAMEA104362488	162131995		12
ERR2184652	Peru	America	L2.3.5	WGS	300	524812200	PRJEB23245	SAMEA104362493	224366913		12
ERR2184657	Peru	America	L2.3.5	WGS	300	408395700	PRJEB23245	SAMEA104362498	175172044		12
ERR2184673	Peru	America	L2.3.5	WGS	300	450261000	PRJEB23245	SAMEA104362514	193385667		12
ERR2184685	Peru	America	L2.3.5	WGS	300	445876500	PRJEB23245	SAMEA104362526	191431931		12
ERR2199779	Germany	Europe	L2.3.6	WGS	571	513212563	PRJEB9680	SAMEA104394407	324531130		37
ERR2199786	Germany	Europe	L2.3.4	WGS	200	307997000	PRJEB9680	SAMEA104394414	189684859		37
ERR2199799	Germany	Europe	L2.3.6	WGS	200	300530600	PRJEB9680	SAMEA104394425	185060350		37
ERR2199807	Swaziland	Africa	L2.3.4	WGS	563	612549652	PRJEB9680	SAMEA104394431	360471654		37
ERR2199818	Germany	Europe	L2.3.6	WGS	572	310334734	PRJEB9680	SAMEA104394439	191089759		37
ERR2199828	Germany	Europe	L2.3.4	WGS	200	335708800	PRJEB9680	SAMEA104394447	208066477		37
ERR2199831	Germany	Europe	L2.3.5	WGS	200	392920200	PRJEB9680	SAMEA104394450	242549808		37
ERR2199835	Germany	Europe	L2.3.4	WGS	200	434471600	PRJEB9680	SAMEA104394454	267917923		37
ERR2199837	Germany	Europe	L2.3.6	WGS	500	624712000	PRJEB9680	SAMEA104394455	400650705		37
ERR2199854	Germany	Europe	L2.3.6	WGS	297	1244101849	PRJEB9680	SAMEA104394469	614952758		37
ERR2199870	Germany	Europe	L2.3.6	WGS	500	754750000	PRJEB9680	SAMEA104394481	487231428		37
ERR2199918	Germany	Europe	L2.3.5	WGS	200	416475400	PRJEB9680	SAMEA104394520	256592750		37
ERR2199925	Swaziland	Africa	L2.3.4	WGS	562	484297392	PRJEB9680	SAMEA104394527	294684713		37
ERR2199932	Swaziland	Africa	L2.3.4	WGS	562	424246804	PRJEB9680	SAMEA104394534	259716853		37
ERR2199933	Swaziland	Africa	L2.3.4	WGS	571	467689470	PRJEB9680	SAMEA104394535	295269882		37
ERR2199938	Swaziland	Africa	L2.3.4	WGS	575	436212181	PRJEB9680	SAMEA104394540	282640118		37
ERR2199977	Swaziland	Africa	L2.3.4	WGS	577	551040262	PRJEB9680	SAMEA104394576	330783724		37
ERR2200010	Swaziland	Africa	L2.3.4	WGS	572	491806362	PRJEB9680	SAMEA104394605	309397781		37
ERR2200014	Swaziland	Africa	L2.3.4	WGS	574	601243385	PRJEB9680	SAMEA104394608	383928127		37
ERR2200015	Swaziland	Africa	L2.3.4	WGS	576	477523272	PRJEB9680	SAMEA104394609	301686242		37
ERR2200021	Swaziland	Africa	L2.3.4	WGS	577	425271700	PRJEB9680	SAMEA104394615	273702868		37
ERR2200025	Swaziland	Africa	L2.3.4	WGS	564	418429968	PRJEB9680	SAMEA104394618	267152308		37
ERR2200043	Swaziland	Africa	L2.3.4	WGS	568	680523370	PRJEB9680	SAMEA104394633	429352744		37
ERR2200044	Swaziland	Africa	L2.3.4	WGS	584	602376036	PRJEB9680	SAMEA104394634	389761653		37
ERR2200051	Swaziland	Africa	L2.3.6	WGS	565	398857445	PRJEB9680	SAMEA104394638	254929865		37
ERR2200052	Swaziland	Africa	L2.3.4	WGS	566	596374232	PRJEB9680	SAMEA104394639	372932700		37
ERR2200062	Germany	Europe	L2.3.6	WGS	200	425765200	PRJEB9680	SAMEA104394646	261049780		37
ERR2200077	Swaziland	Africa	L2.3.4	WGS	571	530390661	PRJEB9680	SAMEA104394657	337845746		37
ERR2200148	Serbia	Europe	L2.3.6	WGS	300	250980300	PRJEB9680	SAMEA104394716	137692206		37
ERR227975	russia	Europe	L2.3.6	WGS	200	275491400	PRJEB2138	SAMEA1707175	125076269	2010	2
ERR227976	russia	Europe	L2.3.6	WGS	200	276447400	PRJEB2138	SAMEA1707377	127527604	2010	2
ERR227977	russia	Europe	L2.3.6	WGS	200	266232800	PRJEB2138	SAMEA1707383	121747512	2010	2
ERR227978	russia	Europe	L2.3.6	WGS	200	483349400	PRJEB2138	SAMEA1707391	220862685	2010	2
ERR227979	russia	Europe	L2.3.6	WGS	200	272991800	PRJEB2138	SAMEA1707396	125164514	2009	2
ERR227980	russia	Europe	L2.3.6	WGS	200	512541000	PRJEB2138	SAMEA1707399	234466486	2010	2
ERR227981	russia	Europe	L2.3.6	WGS	200	447979600	PRJEB2138	SAMEA1707351	203932219	2010	2
ERR227982	russia	Europe	L2.3.6	WGS	200	414461800	PRJEB2138	SAMEA1707355	189866974	2009	2
ERR227983	russia	Europe	L2.3.6	WGS	200	343960000	PRJEB2138	SAMEA1707361	155735780	2010	2
ERR227984	russia	Europe	L2.3.6	WGS	200	332343000	PRJEB2138	SAMEA1707366	150692954	2010	2
ERR227987	russia	Europe	L2.3.6	WGS	200	507773400	PRJEB2138	SAMEA1707564	229649164	2009	2
ERR227989	russia	Europe	L2.3.6	WGS	200	459730000	PRJEB2138	SAMEA1707534	208326438	missing	2
ERR227995	russia	Europe	L2.3.6	WGS	200	586821600	PRJEB2138	SAMEA1707116	266715763	2009	2
ERR227996	russia	Europe	L2.3.6	WGS	200	437988000	PRJEB2138	SAMEA1707275	198383794	2010	2
ERR227999	russia	Europe	L2.3.6	WGS	200	315812800	PRJEB2138	SAMEA1707237	143439198	2010	2
ERR228002	russia	Europe	L2.3.6	WGS	200	249493600	PRJEB2138	SAMEA1707311	113749926	2010	2
ERR228003	russia	Europe	L2.3.6	WGS	200	186466000	PRJEB2138	SAMEA1707300	84345440	2009	2
ERR228004	russia	Europe	L2.3.6	WGS	200	382182600	PRJEB2138	SAMEA1707291	173594973	2010	2
ERR228006	russia	Europe	L2.3.6	WGS	200	251731000	PRJEB2138	SAMEA1707511	114019097	2009	2
ERR228007	russia	Europe	L2.3.6	WGS	200	607130800	PRJEB2138	SAMEA1707520	276825924	2010	2
ERR228010	russia	Europe	L2.3.6	WGS	200	278761000	PRJEB2138	SAMEA1707507	127377314	2010	2
ERR228012	russia	Europe	L2.3.6	WGS	200	576131800	PRJEB2138	SAMEA1707548	261816993	2010	2
ERR228013	russia	Europe	L2.3.6	WGS	200	292027400	PRJEB2138	SAMEA1707535	132773485	2010	2
ERR228014	russia	Europe	L2.3.6	WGS	200	224441600	PRJEB2138	SAMEA1707532	102163854	2009	2
ERR228015	russia	Europe	L2.3.6	WGS	200	567540400	PRJEB2138	SAMEA1707536	261115539	2010	2
ERR228017	russia	Europe	L2.3.6	WGS	200	816286600	PRJEB2138	SAMEA1707194	372963421	2010	2
ERR228018	russia	Europe	L2.3.6	WGS	200	602670600	PRJEB2138	SAMEA1707206	275093804	2010	2
ERR228019	russia	Europe	L2.3.6	WGS	200	522320600	PRJEB2138	SAMEA1707210	237200901	2010	2
ERR228020	russia	Europe	L2.3.6	WGS	200	230011800	PRJEB2138	SAMEA1707215	104600313	2010	2
ERR228022	russia	Europe	L2.3.6	WGS	200	311297600	PRJEB2138	SAMEA1707226	140731543	2009	2
ERR228024	russia	Europe	L2.3.6	WGS	200	293057800	PRJEB2138	SAMEA1707252	133134216	2010	2
ERR228027	russia	Europe	L2.3.6	WGS	200	223940400	PRJEB2138	SAMEA1707455	101630561	2010	2
ERR228028	russia	Europe	L2.3.6	WGS	200	273922800	PRJEB2138	SAMEA1707450	124986624	2010	2
ERR228029	russia	Europe	L2.3.6	WGS	200	548766600	PRJEB2138	SAMEA1707438	249987384	2010	2
ERR228032	russia	Europe	L2.3.6	WGS	200	359516000	PRJEB2138	SAMEA1707425	163740047	2010	2
ERR228037	russia	Europe	L2.3.6	WGS	200	194443400	PRJEB2138	SAMEA1707148	87856078	2010	2
ERR228039	russia	Europe	L2.3.6	WGS	200	691611000	PRJEB2138	SAMEA1707117	315127577	2010	2
ERR228040	russia	Europe	L2.3.6	WGS	200	322516200	PRJEB2138	SAMEA1707141	147655908	2010	2
ERR228042	russia	Europe	L2.3.6	WGS	200	241286800	PRJEB2138	SAMEA1707128	108854897	2010	2
ERR228043	russia	Europe	L2.3.6	WGS	200	703413800	PRJEB2138	SAMEA1707187	319289983	2010	2
ERR228046	russia	Europe	L2.3.6	WGS	200	248726400	PRJEB2138	SAMEA1707290	113797561	2009	2
ERR228048	russia	Europe	L2.3.6	WGS	200	341459000	PRJEB2138	SAMEA1707310	154193385	2010	2
ERR228049	russia	Europe	L2.3.6	WGS	200	205774400	PRJEB2138	SAMEA1707316	92960817	2010	2
ERR228050	russia	Europe	L2.3.6	WGS	200	562874600	PRJEB2138	SAMEA1707323	254738943	2010	2
ERR228051	russia	Europe	L2.3.6	WGS	200	607173200	PRJEB2138	SAMEA1707330	276427195	2010	2
ERR228052	russia	Europe	L2.3.6	WGS	200	615090000	PRJEB2138	SAMEA1707335	278159783	2010	2
ERR228054	russia	Europe	L2.3.6	WGS	200	238162000	PRJEB2138	SAMEA1707346	107636217	2009	2
ERR228056	russia	Europe	L2.3.6	WGS	200	645610800	PRJEB2138	SAMEA1707163	291455696	2010	2
ERR228059	russia	Europe	L2.3.6	WGS	200	273026000	PRJEB2138	SAMEA1707146	123508015	2010	2
ERR228060	russia	Europe	L2.3.6	WGS	200	249722200	PRJEB2138	SAMEA1707151	112534357	2010	2
ERR228061	russia	Europe	L2.3.6	WGS	200	376107400	PRJEB2138	SAMEA1707149	171095774	2010	2
ERR228064	russia	Europe	L2.3.6	WGS	200	399712600	PRJEB2138	SAMEA1707114	182028954	2010	2
ERR228066	russia	Europe	L2.3.6	WGS	200	496590600	PRJEB2138	SAMEA1707457	225366232	2009	2
ERR228068	russia	Europe	L2.3.6	WGS	200	430099400	PRJEB2138	SAMEA1707451	193996890	2010	2
ERR229915	russia	Europe	L2.3.6	WGS	200	431620200	PRJEB2138	SAMEA1707435	207473928	2010	2
ERR229916	russia	Europe	L2.3.6	WGS	200	459553800	PRJEB2138	SAMEA1707421	220113678	2010	2
ERR229918	russia	Europe	L2.3.6	WGS	200	474205400	PRJEB2138	SAMEA1707402	228170407	2010	2
ERR229920	russia	Europe	L2.3.6	WGS	200	443896000	PRJEB2138	SAMEA1707397	212870161	2010	2
ERR229921	russia	Europe	L2.3.6	WGS	200	562462600	PRJEB2138	SAMEA1707223	267374390	2010	2
ERR229922	russia	Europe	L2.3.6	WGS	200	535345400	PRJEB2138	SAMEA1707234	254515498	2010	2
ERR229923	russia	Europe	L2.3.6	WGS	200	449494200	PRJEB2138	SAMEA1707244	216181113	2010	2
ERR229924	russia	Europe	L2.3.6	WGS	200	563641000	PRJEB2138	SAMEA1707261	268397189	2010	2
ERR229926	russia	Europe	L2.3.6	WGS	200	493093000	PRJEB2138	SAMEA1707279	236504181	2010	2
ERR229929	russia	Europe	L2.3.6	WGS	200	423046800	PRJEB2138	SAMEA1707179	201603355	2010	2
ERR229930	russia	Europe	L2.3.6	WGS	200	467221000	PRJEB2138	SAMEA1707174	222730563	missing	2
ERR229931	russia	Europe	L2.3.6	WGS	200	448996200	PRJEB2138	SAMEA1707575	214198418	2010	2
ERR229933	russia	Europe	L2.3.6	WGS	200	465422200	PRJEB2138	SAMEA1707560	221855686	2010	2
ERR229935	russia	Europe	L2.3.6	WGS	200	449333000	PRJEB2138	SAMEA1707484	214203656	2010	2
ERR229936	russia	Europe	L2.3.6	WGS	200	475536200	PRJEB2138	SAMEA1707490	225761162	2010	2
ERR229939	russia	Europe	L2.3.6	WGS	200	403847400	PRJEB2138	SAMEA1707513	194121934	2010	2
ERR229940	russia	Europe	L2.3.6	WGS	200	464235400	PRJEB2138	SAMEA1707523	223088921	2010	2
ERR229945	russia	Europe	L2.3.4	WGS	200	404604800	PRJEB2138	SAMEA1707264	192660660	2010	2
ERR229946	russia	Europe	L2.3.6	WGS	200	405174600	PRJEB2138	SAMEA1707271	193358489	2010	2
ERR229947	russia	Europe	L2.3.6	WGS	200	423056400	PRJEB2138	SAMEA1707213	201895111	2010	2
ERR229949	russia	Europe	L2.3.6	WGS	200	467790600	PRJEB2138	SAMEA1707225	222180352	2010	2
ERR229951	russia	Europe	L2.3.6	WGS	200	374328200	PRJEB2138	SAMEA1707248	180919625	missing	2
ERR229955	russia	Europe	L2.3.6	WGS	200	438656600	PRJEB2138	SAMEA1707460	209275693	2010	2
ERR229957	russia	Europe	L2.3.6	WGS	200	417158200	PRJEB2138	SAMEA1707413	199471424	2010	2
ERR229960	russia	Europe	L2.3.6	WGS	200	412692200	PRJEB2138	SAMEA1707437	196948881	2010	2
ERR229961	russia	Europe	L2.3.6	WGS	200	394505600	PRJEB2138	SAMEA1707505	187209567	2010	2
ERR229962	russia	Europe	L2.3.6	WGS	200	433110000	PRJEB2138	SAMEA1707516	207853172	2010	2
ERR229964	russia	Europe	L2.3.6	WGS	200	379310600	PRJEB2138	SAMEA1707526	181376842	2010	2
ERR229965	russia	Europe	L2.3.6	WGS	200	386495200	PRJEB2138	SAMEA1707467	184881225	2010	2
ERR229966	russia	Europe	L2.3.6	WGS	200	406411800	PRJEB2138	SAMEA1707477	193148654	2010	2
ERR229968	russia	Europe	L2.3.6	WGS	200	392229200	PRJEB2138	SAMEA1707491	187284571	2010	2
ERR229969	russia	Europe	L2.3.6	WGS	200	400774200	PRJEB2138	SAMEA1707486	191681653	2010	2
ERR229970	russia	Europe	L2.3.6	WGS	200	414174200	PRJEB2138	SAMEA1707203	197658357	2010	2
ERR229971	russia	Europe	L2.3.6	WGS	200	383297800	PRJEB2138	SAMEA1707329	182704692	2010	2
ERR229975	russia	Europe	L2.3.6	WGS	200	356439600	PRJEB2138	SAMEA1707293	170500188	2010	2
ERR229976	russia	Europe	L2.3.6	WGS	200	377732400	PRJEB2138	SAMEA1707299	181504079	2010	2
ERR229977	russia	Europe	L2.3.6	WGS	200	421774400	PRJEB2138	SAMEA1707272	201243484	2010	2
ERR229978	russia	Europe	L2.3.6	WGS	200	353383200	PRJEB2138	SAMEA1707278	168521196	2010	2
ERR229980	russia	Europe	L2.3.6	WGS	200	392505000	PRJEB2138	SAMEA1707230	186885461	2010	2
ERR229982	russia	Europe	L2.3.6	WGS	200	393302800	PRJEB2138	SAMEA1707549	187389393	2010	2
ERR229984	russia	Europe	L2.3.6	WGS	200	464097400	PRJEB2138	SAMEA1707373	220174942	2010	2
ERR229992	russia	Europe	L2.3.6	WGS	200	383066800	PRJEB2138	SAMEA1707292	182166162	2010	2
ERR229993	russia	Europe	L2.3.6	WGS	200	405340000	PRJEB2138	SAMEA1707295	192393408	2010	2
ERR229994	russia	Europe	L2.3.6	WGS	200	423285600	PRJEB2138	SAMEA1707307	201189533	2010	2
ERR229995	russia	Europe	L2.3.6	WGS	200	432826800	PRJEB2138	SAMEA1707317	205326256	2010	2
ERR229997	russia	Europe	L2.3.6	WGS	200	427327400	PRJEB2138	SAMEA1707327	203104123	2010	2
ERR229998	russia	Europe	L2.3.6	WGS	200	416824000	PRJEB2138	SAMEA1707334	198944781	2010	2
ERR229999	russia	Europe	L2.3.6	WGS	200	372781000	PRJEB2138	SAMEA1707337	178540750	2010	2
ERR230000	russia	Europe	L2.3.6	WGS	200	461558800	PRJEB2138	SAMEA1707344	221204165	2010	2
ERR230004	russia	Europe	L2.3.6	WGS	200	422495600	PRJEB2138	SAMEA1707479	202098057	2010	2
ERR230005	russia	Europe	L2.3.6	WGS	200	396564400	PRJEB2138	SAMEA1707488	189456726	2010	2
ERR230006	russia	Europe	L2.3.6	WGS	200	393350400	PRJEB2138	SAMEA1707468	188158104	2010	2
ERR230007	russia	Europe	L2.3.6	WGS	200	460104600	PRJEB2138	SAMEA1707471	219257861	2010	2
ERR230008	russia	Europe	L2.3.6	WGS	200	411895400	PRJEB2138	SAMEA1707475	196399936	2010	2
ERR230009	russia	Europe	L2.3.6	WGS	200	423029800	PRJEB2138	SAMEA1707561	201015041	missing	2
ERR230010	russia	Europe	L2.3.6	WGS	200	462699000	PRJEB2138	SAMEA1707577	221994283	2010	2
ERR234556	russia	Europe	L2.3.6	WGS	200	316487400	PRJEB2138	SAMEA1707145	159233174	2008	2
ERR234557	russia	Europe	L2.3.6	WGS	200	299999400	PRJEB2138	SAMEA1707176	151074013	2008	2
ERR234559	russia	Europe	L2.3.6	WGS	200	330271400	PRJEB2138	SAMEA1707165	166991581	2008	2
ERR234560	russia	Europe	L2.3.6	WGS	200	342488400	PRJEB2138	SAMEA1707157	172895465	2008	2
ERR234562	russia	Europe	L2.3.6	WGS	200	481530200	PRJEB2138	SAMEA1707202	243436811	2009	2
ERR234563	russia	Europe	L2.3.6	WGS	200	383154200	PRJEB2138	SAMEA1707196	193879601	2009	2
ERR234565	russia	Europe	L2.3.6	WGS	200	336372200	PRJEB2138	SAMEA1707356	170026853	2008	2
ERR234567	russia	Europe	L2.3.6	WGS	200	465717200	PRJEB2138	SAMEA1707372	234816055	missing	2
ERR234568	russia	Europe	L2.3.6	WGS	200	378071800	PRJEB2138	SAMEA1707359	189919071	2008	2
ERR234569	russia	Europe	L2.3.6	WGS	200	296021800	PRJEB2138	SAMEA1707384	149218835	2008	2
ERR234570	russia	Europe	L2.3.6	WGS	200	535580600	PRJEB2138	SAMEA1707385	270083179	2009	2
ERR234573	russia	Europe	L2.3.6	WGS	200	287246400	PRJEB2138	SAMEA1707388	145170248	2008	2
ERR234574	russia	Europe	L2.3.6	WGS	200	1017076000	PRJEB2138	SAMEA1707315	513242459	2008	2
ERR234575	russia	Europe	L2.3.6	WGS	200	266740200	PRJEB2138	SAMEA1707286	133479189	2008	2
ERR234576	russia	Europe	L2.3.6	WGS	200	285667200	PRJEB2138	SAMEA1707298	143602654	2008	2
ERR234579	russia	Europe	L2.3.6	WGS	200	547823400	PRJEB2138	SAMEA1707325	276454938	2009	2
ERR234581	russia	Europe	L2.3.6	WGS	200	468013200	PRJEB2138	SAMEA1707331	237109128	2008	2
ERR234582	russia	Europe	L2.3.6	WGS	200	279786600	PRJEB2138	SAMEA1707144	141232636	2008	2
ERR234583	russia	Europe	L2.3.6	WGS	200	713208400	PRJEB2138	SAMEA1707132	361021232	2008	2
ERR234584	russia	Europe	L2.3.6	WGS	200	367094600	PRJEB2138	SAMEA1707543	185994345	2008	2
ERR234585	russia	Europe	L2.3.6	WGS	200	962388600	PRJEB2138	SAMEA1707533	488163455	2008	2
ERR234589	russia	Europe	L2.3.6	WGS	200	381976800	PRJEB2138	SAMEA1707574	193364806	2008	2
ERR234590	russia	Europe	L2.3.6	WGS	200	396128400	PRJEB2138	SAMEA1707551	199341008	2008	2
ERR234591	russia	Europe	L2.3.5	WGS	200	448775800	PRJEB2138	SAMEA1707557	226157004	2008	2
ERR234593	russia	Europe	L2.3.6	WGS	200	886164200	PRJEB2138	SAMEA1707368	447847284	2008	2
ERR234595	russia	Europe	L2.3.6	WGS	200	450629200	PRJEB2138	SAMEA1707296	228853600	2009	2
ERR234596	russia	Europe	L2.3.6	WGS	200	532729800	PRJEB2138	SAMEA1707287	270514975	2008	2
ERR234597	russia	Europe	L2.3.6	WGS	200	379787200	PRJEB2138	SAMEA1707318	193886308	2008	2
ERR234598	russia	Europe	L2.3.6	WGS	200	397879800	PRJEB2138	SAMEA1707320	202188562	2008	2
ERR234600	russia	Europe	L2.3.6	WGS	200	502453600	PRJEB2138	SAMEA1707242	255629838	2008	2
ERR234601	russia	Europe	L2.3.6	WGS	200	458621400	PRJEB2138	SAMEA1707241	231043992	missing	2
ERR234602	russia	Europe	L2.3.6	WGS	200	525631600	PRJEB2138	SAMEA1707284	264739824	2009	2
ERR234603	russia	Europe	L2.3.6	WGS	200	983658200	PRJEB2138	SAMEA1707266	496168102	2009	2
ERR234606	russia	Europe	L2.3.6	WGS	200	320985600	PRJEB2138	SAMEA1707139	162724091	2008	2
ERR234607	russia	Europe	L2.3.6	WGS	200	306464200	PRJEB2138	SAMEA1707573	155182950	2008	2
ERR234608	russia	Europe	L2.3.6	WGS	200	304564600	PRJEB2138	SAMEA1707562	153841467	2008	2
ERR234609	russia	Europe	L2.3.6	WGS	200	314974200	PRJEB2138	SAMEA1707565	158336242	2009	2
ERR234610	russia	Europe	L2.3.6	WGS	200	252659400	PRJEB2138	SAMEA1707558	128204306	2009	2
ERR234612	russia	Europe	L2.3.6	WGS	200	236790800	PRJEB2138	SAMEA1707545	119248578	2008	2
ERR234615	russia	Europe	L2.3.6	WGS	200	331031400	PRJEB2138	SAMEA1707390	166190274	2008	2
ERR234617	russia	Europe	L2.3.6	WGS	200	522206000	PRJEB2138	SAMEA1707379	264848389	2009	2
ERR234618	russia	Europe	L2.3.6	WGS	200	438072000	PRJEB2138	SAMEA1707387	220502723	2009	2
ERR234619	russia	Europe	L2.3.6	WGS	200	332046600	PRJEB2138	SAMEA1707364	167156075	2009	2
ERR234620	russia	Europe	L2.3.6	WGS	200	287682000	PRJEB2138	SAMEA1707362	145370977	2008	2
ERR234621	russia	Europe	L2.3.6	WGS	200	631248000	PRJEB2138	SAMEA1707369	318594015	missing	2
ERR234622	russia	Europe	L2.3.6	WGS	200	978866000	PRJEB2138	SAMEA1707348	494690081	2008	2
ERR234623	russia	Europe	L2.3.6	WGS	200	335873800	PRJEB2138	SAMEA1707358	169311126	2008	2
ERR234624	russia	Europe	L2.3.6	WGS	200	294893000	PRJEB2138	SAMEA1707166	148448605	2008	2
ERR234628	russia	Europe	L2.3.6	WGS	200	402805600	PRJEB2138	SAMEA1707186	203892064	2008	2
ERR234629	russia	Europe	L2.3.6	WGS	200	630475600	PRJEB2138	SAMEA1707195	317140105	missing	2
ERR234630	russia	Europe	L2.3.6	WGS	200	378749400	PRJEB2138	SAMEA1707205	190730729	2008	2
ERR234632	russia	Europe	L2.3.6	WGS	200	407495400	PRJEB2138	SAMEA1707118	205072531	2008	2
ERR234633	russia	Europe	L2.3.6	WGS	200	440760400	PRJEB2138	SAMEA1707126	221998307	2009	2
ERR234637	russia	Europe	L2.3.6	WGS	200	471406000	PRJEB2138	SAMEA1707502	240543810	2008	2
ERR234638	russia	Europe	L2.3.6	WGS	200	384330000	PRJEB2138	SAMEA1707494	192761206	2008	2
ERR234639	russia	Europe	L2.3.6	WGS	200	604232800	PRJEB2138	SAMEA1707424	303166260	2008	2
ERR234640	russia	Europe	L2.3.6	WGS	200	388626800	PRJEB2138	SAMEA1707431	195406647	2008	2
ERR234641	russia	Europe	L2.3.6	WGS	200	426473200	PRJEB2138	SAMEA1707410	215444640	2009	2
ERR234642	russia	Europe	L2.3.6	WGS	200	300435400	PRJEB2138	SAMEA1707401	151207915	2009	2
ERR234643	russia	Europe	L2.3.6	WGS	200	339462200	PRJEB2138	SAMEA1707412	171507723	2009	2
ERR234644	russia	Europe	L2.3.6	WGS	200	382222600	PRJEB2138	SAMEA1707113	193195749	2008	2
ERR234645	russia	Europe	L2.3.6	WGS	200	466785600	PRJEB2138	SAMEA1707120	235615472	2008	2
ERR234646	russia	Europe	L2.3.6	WGS	200	756587800	PRJEB2138	SAMEA1707191	381700621	2008	2
ERR234647	russia	Europe	L2.3.6	WGS	200	289153200	PRJEB2138	SAMEA1707189	145477614	2008	2
ERR234649	russia	Europe	L2.3.6	WGS	200	488388200	PRJEB2138	SAMEA1707180	245505714	2009	2
ERR234650	russia	Europe	L2.3.6	WGS	200	567478600	PRJEB2138	SAMEA1707188	285672724	2009	2
ERR234651	russia	Europe	L2.3.6	WGS	200	596893000	PRJEB2138	SAMEA1707171	301841430	2009	2
ERR234652	russia	Europe	L2.3.6	WGS	200	710484400	PRJEB2138	SAMEA1707433	349390460	2010	2
ERR234653	russia	Europe	L2.3.6	WGS	200	723849400	PRJEB2138	SAMEA1707427	358444486	2010	2
ERR234655	russia	Europe	L2.3.6	WGS	200	699610400	PRJEB2138	SAMEA1707414	345927869	2010	2
ERR234656	russia	Europe	L2.3.6	WGS	200	804318000	PRJEB2138	SAMEA1707405	396170792	2010	2
ERR234657	russia	Europe	L2.3.6	WGS	200	824644000	PRJEB2138	SAMEA1707235	407698825	2010	2
ERR234660	russia	Europe	L2.3.6	WGS	200	697159400	PRJEB2138	SAMEA1707270	344340917	2010	2
ERR234661	russia	Europe	L2.3.6	WGS	200	837699000	PRJEB2138	SAMEA1707282	411991217	2010	2
ERR234662	russia	Europe	L2.3.6	WGS	200	785494800	PRJEB2138	SAMEA1707137	386633516	2010	2
ERR234663	russia	Europe	L2.3.6	WGS	200	707625400	PRJEB2138	SAMEA1707130	347160349	2010	2
ERR234664	russia	Europe	L2.3.6	WGS	200	986394600	PRJEB2138	SAMEA1707134	483623913	2010	2
ERR234666	russia	Europe	L2.3.6	WGS	200	687287800	PRJEB2138	SAMEA1707183	339197159	2010	2
ERR234668	russia	Europe	L2.3.6	WGS	200	942171000	PRJEB2138	SAMEA1707192	463266541	2010	2
ERR234670	russia	Europe	L2.3.6	WGS	200	816927400	PRJEB2138	SAMEA1707158	401640511	missing	2
ERR234671	russia	Europe	L2.3.6	WGS	200	640453600	PRJEB2138	SAMEA1707153	314129079	2010	2
ERR234672	russia	Europe	L2.3.6	WGS	200	695954800	PRJEB2138	SAMEA1707426	343724429	2010	2
ERR234683	russia	Europe	L2.3.6	WGS	200	570286600	PRJEB2138	SAMEA1707218	284045756	2010	2
ERR234688	russia	Europe	L2.3.6	WGS	200	947823200	PRJEB2138	SAMEA1707269	467082394	2010	2
ERR234690	russia	Europe	L2.3.6	WGS	200	962114800	PRJEB2138	SAMEA1707162	477133061	2010	2
ERR234692	russia	Europe	L2.3.6	WGS	200	969020200	PRJEB2138	SAMEA1707466	480278631	2010	2
ERR234698	russia	Europe	L2.3.6	WGS	200	797665200	PRJEB2138	SAMEA1707524	395670011	2010	2
ERR2433005	Brazil	America	L2.3.5	WGS						missing	63
ERR2446117	Netherlands	Europe	L2.3.6	WGS	112	439057451	PRJEB25592	SAMEA104718468	147415517	2016	39
ERR2446120	Netherlands	Europe	L2.3.6	WGS	112	439568411	PRJEB25592	SAMEA104718471	128625041	2016	39
ERR2446135	Netherlands	Europe	L2.3.3	WGS	115	452982622	PRJEB25592	SAMEA104718486	152424467	2016	39
ERR2446151	Netherlands	Europe	L2.3.6	WGS	118	773961628	PRJEB25592	SAMEA104718502	204143714	2016	39
ERR2446157	Netherlands	Europe	L2.3.5	WGS	121	631941788	PRJEB25592	SAMEA104718508	153323951	2016	39
ERR2446167	Netherlands	Europe	L2.3.5	WGS	119	457349559	PRJEB25592	SAMEA104718518	135733478	2016	39
ERR2446175	Netherlands	Europe	L2.3.4	WGS	120	396330568	PRJEB25592	SAMEA104718526	112350240	2016	39
ERR2446185	Netherlands	Europe	L2.3.4	WGS	115	451576460	PRJEB25592	SAMEA104718536	135545547	2016	39
ERR2446188	Netherlands	Europe	L2.3.3	WGS	119	509547954	PRJEB25592	SAMEA104718539	133086948	2016	39
ERR2446203	Netherlands	Europe	L2.3.5	WGS	120	500417495	PRJEB25592	SAMEA104718554	144244362	2016	39
ERR2446204	Netherlands	Europe	L2.3.4	WGS	122	604706262	PRJEB25592	SAMEA104718555	157695802	2016	39
ERR2446224	Netherlands	Europe	L2.3.6	WGS	117	453392739	PRJEB25592	SAMEA104718575	150948993	2016	39
ERR2446263	Netherlands	Europe	L2.3.3	WGS	116	809077813	PRJEB25592	SAMEA104718614	212799567	2016	39
ERR2446278	Netherlands	Europe	L2.3.6	WGS	122	404280198	PRJEB25592	SAMEA104718629	111484258	2016	39
ERR2446280	Netherlands	Europe	L2.3.4	WGS	125	525465342	PRJEB25592	SAMEA104718631	165598906	2016	39
ERR2446346	Netherlands	Europe	L2.3.3	WGS	120	829871849	PRJEB25592	SAMEA104718697	219653581	2016	39
ERR2446366	Netherlands	Europe	L2.3.6	WGS	112	674146772	PRJEB25592	SAMEA104718717	175073191	2016	39
ERR2446436	Netherlands	Europe	L2.3.5	WGS	119	413098055	PRJEB25592	SAMEA104718787	101430406	2016	39
ERR2446443	Netherlands	Europe	L2.3.5	WGS	120	506702618	PRJEB25592	SAMEA104718794	137019695	2016	39
ERR2446445	Netherlands	Europe	L2.3.5	WGS	121	465164327	PRJEB25592	SAMEA104718796	118589107	2016	39
ERR2446449	Netherlands	Europe	L2.3.4	WGS	120	491649077	PRJEB25592	SAMEA104718800	134098739	2016	39
ERR2446458	Netherlands	Europe	L2.3.6	WGS	118	544915200	PRJEB25592	SAMEA104718809	142782604	2016	39
ERR2446459	Netherlands	Europe	L2.3.6	WGS	113	770974831	PRJEB25592	SAMEA104718810	197501854	2016	39
ERR2446474	Netherlands	Europe	L2.3.3	WGS	119	431359984	PRJEB25592	SAMEA104718825	107008161	2016	39
ERR2446476	Netherlands	Europe	L2.3.6	WGS	118	455818504	PRJEB25592	SAMEA104718827	150178022	2016	39
ERR2446485	Netherlands	Europe	L2.3.4	WGS	117	547554354	PRJEB25592	SAMEA104718836	148096112	2016	39
ERR2446500	Netherlands	Europe	L2.3.6	WGS	115	797990434	PRJEB25592	SAMEA104718851	205817043	2016	39
ERR2446503	Netherlands	Europe	L2.3.4	WGS	121	845539827	PRJEB25592	SAMEA104718854	223802300	2016	39
ERR2446506	Netherlands	Europe	L2.3.5	WGS	121	544565202	PRJEB25592	SAMEA104718857	147755844	2016	39
ERR2446539	Netherlands	Europe	L2.3.6	WGS	118	353193717	PRJEB25592	SAMEA104718890	93758249	2016	39
ERR2446563	Netherlands	Europe	L2.3.4	WGS	116	302919422	PRJEB25592	SAMEA104718914	104508759	2016	39
ERR2446564	Netherlands	Europe	L2.3.5	WGS	118	493226832	PRJEB25592	SAMEA104718915	136937715	2016	39
ERR2446583	Netherlands	Europe	L2.3.5	WGS	118	464056260	PRJEB25592	SAMEA104718934	154531518	2016	39
ERR2503371	Australia	Oceania	L2.3.5	WGS	481	200969150	PRJEB25543	SAMEA104684914	127346832		13
ERR2503439	Australia	Oceania	L2.3.4	WGS	478	408684491	PRJEB25543	SAMEA104684982	256343029		13
ERR2503448	Australia	Oceania	L2.3.6	WGS	455	585946677	PRJEB25543	SAMEA104684991	367216028		13
ERR2503453	Australia	Oceania	L2.3.6	WGS	485	140160176	PRJEB25543	SAMEA104684996	88361482		13
ERR2503472	Australia	Oceania	L2.3.6	WGS	297	290762735	PRJEB25543	SAMEA104685016	164732958		13
ERR2503482	Australia	Oceania	L2.3.6	WGS	296	127804617	PRJEB25543	SAMEA104685026	74430278		13
ERR2503484	Australia	Oceania	L2.3.6	WGS	480	464545164	PRJEB25543	SAMEA104685028	288924613		13
ERR2503510	Australia	Oceania	L2.3.4	WGS	296	657751464	PRJEB25543	SAMEA104685054	386522067		13
ERR2503520	Australia	Oceania	L2.3.6	WGS	285	904905431	PRJEB25543	SAMEA104685064	529286520		13
ERR2503547	Australia	Oceania	L2.3.3	WGS	285	418868220	PRJEB25543	SAMEA104685091	271069237		13
ERR2503558	Australia	Oceania	L2.3.5	WGS	296	330016531	PRJEB25543	SAMEA104685102	178016098		13
ERR2503559	Australia	Oceania	L2.3.6	WGS	297	273176995	PRJEB25543	SAMEA104685103	166933190		13
ERR2509673	UK	Europe	L2.3.1	WGS	200	870164000	PRJEB25968	SAMEA1100844	713523323		12
ERR2509679	UK	Europe	L2.3.5	WGS	302	342989554	PRJEB25968	SAMEA1100850	200967740		12
ERR2509681	UK	Europe	L2.3.4	WGS	295	93193318	PRJEB25968	SAMEA1100852	68682648		12
ERR2509682	UK	Europe	L2.3.4	WGS	291	355862881	PRJEB25968	SAMEA1100853	225098039		12
ERR2509881	UK	Europe	L2.3.4	WGS	290	393674471	PRJEB25968	SAMEA1100856	245167036		12
ERR2509883	UK	Europe	L2.3.6	WGS	289	240068405	PRJEB25968	SAMEA1100858	161807898		12
ERR2509884	UK	Europe	L2.3.6	WGS	288	428432692	PRJEB25968	SAMEA1100862	281549797		12
ERR2509888	UK	Europe	L2.3.4	WGS	290	326052731	PRJEB25968	SAMEA1100870	228191869		12
ERR2509894	UK	Europe	L2.3.4	WGS	291	285318646	PRJEB25968	SAMEA1100881	190852756		12
ERR2509895	UK	Europe	L2.3.4	WGS	289	572039892	PRJEB25968	SAMEA1100882	367434789		12
ERR2509897	UK	Europe	L2.3.4	WGS	289	380033313	PRJEB25968	SAMEA1100886	262512415		12
ERR2510146	Peru	America	L2.3.5	WGS	199	593782877	PRJEB25971	SAMEA1101289	407640591	missing	12
ERR2510159	Peru	America	L2.3.5	WGS	199	378292106	PRJEB25971	SAMEA1101302	252081631	missing	12
ERR2510185	Peru	America	L2.3.4	WGS	199	533011498	PRJEB25971	SAMEA1101340	439630668	missing	12
ERR2510190	Peru	America	L2.3.5	WGS	199	435329065	PRJEB25971	SAMEA1101367	264089009	missing	12
ERR2510199	Peru	America	L2.3.5	WGS	199	513707587	PRJEB25971	SAMEA1101376	422342485	missing	12
ERR2510216	Peru	America	L2.3.5	WGS	199	505856367	PRJEB25971	SAMEA1101393	409228880	missing	12
ERR2510220	Peru	America	L2.3.3	WGS	199	505856367	PRJEB25971	SAMEA1101393	422346819	missing	12
ERR2510227	Peru	America	L2.3.5	WGS	199	511420349	PRJEB25971	SAMEA1101397	446165612	missing	12
ERR2510237	Peru	America	L2.3.5	WGS	199	593373984	PRJEB25971	SAMEA1101432	422234736	missing	12
ERR2510240	Peru	America	L2.3.5	WGS	199	547757115	PRJEB25971	SAMEA1101445	418982260	missing	12
ERR2510252	Pakistan	Asia	L2.3.5	WGS	287	191054367	PRJEB25972	SAMEA1101457	441804549		12
ERR2510254	Italy	Europe	L2.3.6	WGS	198	388888177	PRJEB25972	SAMEA1101459	206006751		12
ERR2510265	Pakistan	Asia	L2.3.6	WGS	245	273888545	PRJEB25972	SAMEA1101507	125321210		12
ERR2510279	Italy	Europe	L2.3.6	WGS	196	411016713	PRJEB25972	SAMEA1101523	216450774		12
ERR2510293	Pakistan	Asia	L2.3.4	WGS	253	400909403	PRJEB25972	SAMEA1101537	184433279		12
ERR2510303	Pakistan	Asia	L2.3.5	WGS	257	281951725	PRJEB25972	SAMEA1101547	129059255		12
ERR2510305	Pakistan	Asia	L2.3.5	WGS	282	718632195	PRJEB25972	SAMEA1101549	317351688		12
ERR2510321	Pakistan	Asia	L2.3.6	WGS	272	390912635	PRJEB25972	SAMEA1101591	167620722		12
ERR2510329	Italy	Europe	L2.3.6	WGS	182	402889158	PRJEB25972	SAMEA1101599	285227831		12
ERR2510355	Pakistan	Asia	L2.3.6	WGS	295	543328066	PRJEB25972	SAMEA1101625	208342042		12
ERR2510360	Italy	Europe	L2.3.6	WGS	198	422869750	PRJEB25972	SAMEA1101631	218392236		12
ERR2510361	Pakistan	Asia	L2.3.6	WGS	297	150451316	PRJEB25972	SAMEA1101632	53883410		12
ERR2510443	Pakistan	Asia	L2.3.3	WGS	257	390702668	PRJEB25972	SAMEA1101741	178464566		12
ERR2510459	Italy	Europe	L2.3.6	WGS	183	286454707	PRJEB25972	SAMEA1101757	178246812		12
ERR2510510	Italy	Europe	L2.3.6	WGS	198	369763617	PRJEB25972	SAMEA1101833	198992483		12
ERR2510528	Pakistan	Asia	L2.3.6	WGS	296	176329155	PRJEB25972	SAMEA1101886	82752032		12
ERR2510534	Pakistan	Asia	L2.3.4	WGS	286	223060496	PRJEB25972	SAMEA1101892	98334628		12
ERR2510535	Pakistan	Asia	L2.3.3	WGS	271	224589241	PRJEB25972	SAMEA1101893	98886846		12
ERR2510539	Pakistan	Asia	L2.3.6	WGS	278	489592574	PRJEB25972	SAMEA1101907	217929636		12
ERR2510545	Pakistan	Asia	L2.3.6	WGS	283	344056657	PRJEB25972	SAMEA1102214	152508681		12
ERR2510561	Pakistan	Asia	L2.3.6	WGS	296	208981911	PRJEB25972	SAMEA1102239	91712325		12
ERR2510597	Pakistan	Asia	L2.3.3	WGS	283	277751877	PRJEB25972	SAMEA1102294	123897457		12
ERR2510653	Italy	Europe	L2.3.6	WGS	188	217934903	PRJEB25972	SAMEA1102357	154720603		12
ERR2510654	Italy	Europe	L2.3.6	WGS	198	252055226	PRJEB25972	SAMEA1102358	130017625		12
ERR2510659	Italy	Europe	L2.3.6	WGS	184	316086941	PRJEB25972	SAMEA1102363	194694613		12
ERR2510663	Italy	Europe	L2.3.6	WGS	182	289236721	PRJEB25972	SAMEA1102398	178907931		12
ERR2510666	Italy	Europe	L2.3.6	WGS	185	370446329	PRJEB25972	SAMEA1102402	232851149		12
ERR2510667	Italy	Europe	L2.3.6	WGS	185	329790132	PRJEB25972	SAMEA1102403	204966690		12
ERR2510669	Italy	Europe	L2.3.6	WGS	186	371596088	PRJEB25972	SAMEA1102405	230231152		12
ERR2510673	Italy	Europe	L2.3.6	WGS	179	348837559	PRJEB25972	SAMEA1102416	216710500		12
ERR2510678	Italy	Europe	L2.3.6	WGS	181	447425030	PRJEB25972	SAMEA1102539	279091143		12
ERR2510680	Italy	Europe	L2.3.6	WGS	176	271600687	PRJEB25972	SAMEA1102550	157536792		12
ERR2510682	Italy	Europe	L2.3.6	WGS	169	293502776	PRJEB25972	SAMEA1102552	214847035		12
ERR2510684	Italy	Europe	L2.3.6	WGS	196	453018381	PRJEB25972	SAMEA1102554	233894411		12
ERR2510686	Italy	Europe	L2.3.6	WGS	195	300642485	PRJEB25972	SAMEA1102556	191347256		12
ERR2510690	Italy	Europe	L2.3.6	WGS	184	264278079	PRJEB25972	SAMEA1102562	185788297		12
ERR2510693	Italy	Europe	L2.3.6	WGS	197	256173155	PRJEB25972	SAMEA1102568	133812467		12
ERR2510694	Italy	Europe	L2.3.6	WGS	195	217457009	PRJEB25972	SAMEA1102569	112722440		12
ERR2510696	Italy	Europe	L2.3.1	WGS	194	229361549	PRJEB25972	SAMEA1102573	126873043		12
ERR2510702	Italy	Europe	L2.3.6	WGS	185	444298676	PRJEB25972	SAMEA1102582	312003580		12
ERR2510703	Italy	Europe	L2.3.6	WGS	195	377617558	PRJEB25972	SAMEA1102583	263160552		12
ERR2510707	Italy	Europe	L2.3.6	WGS	182	349282880	PRJEB25972	SAMEA1102587	217792607		12
ERR2510709	Italy	Europe	L2.3.6	WGS	189	462892108	PRJEB25972	SAMEA1102609	323288438		12
ERR2510710	Italy	Europe	L2.3.6	WGS	181	293979157	PRJEB25972	SAMEA1102610	183430407		12
ERR2510712	Italy	Europe	L2.3.4	WGS	184	272288413	PRJEB25972	SAMEA1102617	168966571		12
ERR2510713	Italy	Europe	L2.3.6	WGS	175	329703872	PRJEB25972	SAMEA1102627	204104379		12
ERR2510714	Italy	Europe	L2.3.6	WGS	186	270485793	PRJEB25972	SAMEA1102628	165395579		12
ERR2510716	Italy	Europe	L2.3.6	WGS	183	316918273	PRJEB25972	SAMEA1102631	198723714		12
ERR2510717	Italy	Europe	L2.3.6	WGS	171	251100012	PRJEB25972	SAMEA1102636	157440585		12
ERR2510718	Italy	Europe	L2.3.6	WGS	190	272985524	PRJEB25972	SAMEA1102638	167256588		12
ERR2510720	Italy	Europe	L2.3.6	WGS	190	283611396	PRJEB25972	SAMEA1102640	173539770		12
ERR2510723	Italy	Europe	L2.3.6	WGS	191	366467314	PRJEB25972	SAMEA1102643	252177206		12
ERR2510727	Italy	Europe	L2.3.6	WGS	278	511634787	PRJEB25972	SAMEA1102647	238682167		12
ERR2510733	Italy	Europe	L2.3.6	WGS	197	196291201	PRJEB25972	SAMEA1102653	101495732		12
ERR2510735	Italy	Europe	L2.3.6	WGS	285	469837968	PRJEB25972	SAMEA1102655	219848706		12
ERR2510744	Italy	Europe	L2.3.1	WGS	150	393068849	PRJEB25972	SAMEA1102712	180087497		12
ERR2510756	Italy	Europe	L2.3.5	WGS	285	94390943	PRJEB25972	SAMEA1102740	33674296		12
ERR2510776	Italy	Europe	L2.3.5	WGS	284	411412196	PRJEB25972	SAMEA1102772	149893401		12
ERR2510778	Italy	Europe	L2.3.6	WGS	291	507900034	PRJEB25972	SAMEA1102774	191710917		12
ERR2510798	Italy	Europe	L2.3.1	WGS	286	510600111	PRJEB25972	SAMEA1102823	183826482		12
ERR2510804	Italy	Europe	L2.3.5	WGS	293	269467484	PRJEB25972	SAMEA1102829	105588938		12
ERR2510819	Italy	Europe	L2.3.6	WGS	148	821506219	PRJEB25972	SAMEA1103093	452199688		12
ERR2510834	Italy	Europe	L2.3.6	WGS	197	397782970	PRJEB25972	SAMEA1103108	269182580		12
ERR2510838	Italy	Europe	L2.3.6	WGS	182	341733033	PRJEB25972	SAMEA1103112	245451661		12
ERR2510839	Italy	Europe	L2.3.6	WGS	183	281458728	PRJEB25972	SAMEA1103113	199834866		12
ERR2510840	Italy	Europe	L2.3.6	WGS	182	409073350	PRJEB25972	SAMEA1103114	289710114		12
ERR2510841	Italy	Europe	L2.3.6	WGS	175	390205986	PRJEB25972	SAMEA1103115	279034718		12
ERR2510843	Italy	Europe	L2.3.6	WGS	184	479642152	PRJEB25972	SAMEA1103117	341112724		12
ERR2510845	Italy	Europe	L2.3.6	WGS	174	501646442	PRJEB25972	SAMEA1103119	360128141		12
ERR2510846	Italy	Europe	L2.3.6	WGS	181	296221316	PRJEB25972	SAMEA1103120	214541649		12
ERR2510848	Italy	Europe	L2.3.6	WGS	180	182072433	PRJEB25972	SAMEA1103122	129544849		12
ERR2510849	Italy	Europe	L2.3.6	WGS	188	419647857	PRJEB25972	SAMEA1103123	294661699		12
ERR2510850	Italy	Europe	L2.3.6	WGS	186	349575018	PRJEB25972	SAMEA1103124	194333954		12
ERR2510853	Italy	Europe	L2.3.6	WGS	165	293406922	PRJEB25972	SAMEA1103127	215622562		12
ERR2510862	Italy	Europe	L2.3.6	WGS	195	239625459	PRJEB25972	SAMEA1103136	146301237		12
ERR2510868	Italy	Europe	L2.3.6	WGS	193	231822163	PRJEB25972	SAMEA1103142	128220567		12
ERR2510869	Italy	Europe	L2.3.6	WGS	189	166405262	PRJEB25972	SAMEA1103143	92512268		12
ERR2510870	Pakistan	Asia	L2.3.5	WGS	279	622883669	PRJEB25972	SAMEA1103144	269110287		12
ERR2510871	Pakistan	Asia	L2.3.5	WGS	297	331248386	PRJEB25972	SAMEA1103145	146432538		12
ERR2510876	Italy	Europe	L2.3.6	WGS	191	150003098	PRJEB25972	SAMEA1103150	83738822		12
ERR2510878	Italy	Europe	L2.3.6	WGS	188	630074906	PRJEB25972	SAMEA1103152	403528838		12
ERR2510881	Italy	Europe	L2.3.6	WGS	184	310761651	PRJEB25972	SAMEA1103155	173420842		12
ERR2512409	UK	Europe	L2.3.5	WGS	302	467592036	PRJEB25991	SAMEA1117590	243155734		12
ERR2512413	UK	Europe	L2.3.5	WGS	302	448311450	PRJEB25991	SAMEA1117594	233381543		12
ERR2512419	UK	Europe	L2.3.6	WGS	268	504425377	PRJEB25991	SAMEA1117600	291659064		12
ERR2512432	UK	Europe	L2.3.4	WGS	302	531181760	PRJEB25991	SAMEA1117613	242839902		12
ERR2512444	UK	Europe	L2.3.5	WGS	284	308117525	PRJEB25991	SAMEA1117625	198670961		12
ERR2512448	UK	Europe	L2.3.5	WGS	302	1231305038	PRJEB25991	SAMEA1117629	649608829		12
ERR2512464	UK	Europe	L2.3.5	WGS	302	610658798	PRJEB25991	SAMEA1117645	281674649		12
ERR2512467	UK	Europe	L2.3.6	WGS	285	531481852	PRJEB25991	SAMEA1117648	342295017		12
ERR2512481	UK	Europe	L2.3.1	WGS	302	546755598	PRJEB25991	SAMEA1117662	254813690		12
ERR2512506	UK	Europe	L2.3.5	WGS	302	457328868	PRJEB25991	SAMEA1117687	223105213		12
ERR2512539	UK	Europe	L2.3.3	WGS	302	588896074	PRJEB25991	SAMEA1117720	297840806		12
ERR2512542	UK	Europe	L2.3.5	WGS	302	518318372	PRJEB25991	SAMEA1117723	274107437		12
ERR2512550	UK	Europe	L2.3.6	WGS	289	418404969	PRJEB25991	SAMEA1117731	257001623		12
ERR2512552	UK	Europe	L2.3.6	WGS	302	407999886	PRJEB25991	SAMEA1117733	264446994		12
ERR2512562	UK	Europe	L2.3.5	WGS	302	805156462	PRJEB25991	SAMEA1117743	394209316		12
ERR2512591	UK	Europe	L2.3.6	WGS	258	550556891	PRJEB25991	SAMEA1117772	331124734		12
ERR2512592	UK	Europe	L2.3.3	WGS	278	317296609	PRJEB25991	SAMEA1117773	182533108		12
ERR2512596	UK	Europe	L2.3.4	WGS	302	757143898	PRJEB25991	SAMEA1117777	486127578		12
ERR2512607	UK	Europe	L2.3.6	WGS	302	650123856	PRJEB25991	SAMEA1117788	346782105		12
ERR2512616	UK	Europe	L2.3.5	WGS	302	619572932	PRJEB25991	SAMEA1117797	310244793		12
ERR2512635	UK	Europe	L2.3.4	WGS	302	347375802	PRJEB25991	SAMEA1117816	223434281		12
ERR2512681	UK	Europe	L2.3.4	WGS	238	399776202	PRJEB25991	SAMEA1117862	254504098		12
ERR2512700	UK	Europe	L2.3.6	WGS	302	529582670	PRJEB25991	SAMEA1117881	316119396		12
ERR2512714	UK	Europe	L2.3.6	WGS	302	450140966	PRJEB25991	SAMEA1117895	314051833		12
ERR2512736	UK	Europe	L2.3.1	WGS	302	129007454	PRJEB25991	SAMEA1117917	81691432		12
ERR2512742	UK	Europe	L2.3.5	WGS	302	674103562	PRJEB25991	SAMEA1117923	458852122		12
ERR2512746	UK	Europe	L2.3.4	WGS	302	599438290	PRJEB25991	SAMEA1117927	314839054		12
ERR2512748	UK	Europe	L2.3.3	WGS	288	319013770	PRJEB25991	SAMEA1117929	195367615		12
ERR2512759	UK	Europe	L2.3.3	WGS	300	669818518	PRJEB25991	SAMEA1117940	360724660		12
ERR2512760	UK	Europe	L2.3.5	WGS	302	635173950	PRJEB25991	SAMEA1117941	314854717		12
ERR2512777	UK	Europe	L2.3.6	WGS	281	416754477	PRJEB25991	SAMEA1117958	250722259		12
ERR2512836	UK	Europe	L2.3.3	WGS	302	635445146	PRJEB25991	SAMEA1118017	289504549		12
ERR2512841	UK	Europe	L2.3.6	WGS	291	413487110	PRJEB25991	SAMEA1118022	266561402		12
ERR2512879	UK	Europe	L2.3.4	WGS	302	279882426	PRJEB25991	SAMEA1118060	146794003		12
ERR2512882	UK	Europe	L2.3.6	WGS	286	232676508	PRJEB25991	SAMEA1118063	163979497		12
ERR2512914	UK	Europe	L2.3.4	WGS	291	331850911	PRJEB25991	SAMEA1118095	205766630		12
ERR2512936	UK	Europe	L2.3.6	WGS	286	396680045	PRJEB25991	SAMEA1118117	225783154		12
ERR2512939	UK	Europe	L2.3.3	WGS	300	817488862	PRJEB25991	SAMEA1118120	439111957		12
ERR2512979	UK	Europe	L2.3.1	WGS	302	444953512	PRJEB25991	SAMEA1118160	286831106		12
ERR2512997	UK	Europe	L2.3.2	WGS	302	739752020	PRJEB25991	SAMEA1118178	361383268		12
ERR2513010	UK	Europe	L2.3.4	WGS	302	1193829858	PRJEB25991	SAMEA1118191	611931650		12
ERR2513063	UK	Europe	L2.3.5	WGS	292	229080251	PRJEB25991	SAMEA1118244	150145432		12
ERR2513072	UK	Europe	L2.3.1	WGS	302	595555476	PRJEB25991	SAMEA1118253	298693259		12
ERR2513083	UK	Europe	L2.3.3	WGS	302	658485934	PRJEB25991	SAMEA1118264	340533556		12
ERR2513094	UK	Europe	L2.3.3	WGS	302	706650404	PRJEB25991	SAMEA1118275	347765552		12
ERR2513100	UK	Europe	L2.3.4	WGS	256	167849151	PRJEB25991	SAMEA1118281	106393505		12
ERR2513116	UK	Europe	L2.3.3	WGS	292	530018180	PRJEB25991	SAMEA1118297	352002203		12
ERR2513120	UK	Europe	L2.3.3	WGS	200	387903600	PRJEB25991	SAMEA1118301	293573652		12
ERR2513130	UK	Europe	L2.3.5	WGS	297	333325854	PRJEB25991	SAMEA1118311	196368806		12
ERR2513149	UK	Europe	L2.3.4	WGS	264	433872452	PRJEB25991	SAMEA1118330	260888610		12
ERR2513157	UK	Europe	L2.3.5	WGS	302	311753090	PRJEB25991	SAMEA1118338	143607644		12
ERR2513161	UK	Europe	L2.3.6	WGS	302	365382250	PRJEB25991	SAMEA1118342	184785300		12
ERR2513165	UK	Europe	L2.3.6	WGS	284	332726827	PRJEB25991	SAMEA1118346	208050395		12
ERR2513184	UK	Europe	L2.3.6	WGS	302	532102558	PRJEB25991	SAMEA1118365	263376788		12
ERR2513189	UK	Europe	L2.3.6	WGS	302	702975668	PRJEB25991	SAMEA1118370	367308714		12
ERR2513199	UK	Europe	L2.3.6	WGS	302	1361148126	PRJEB25991	SAMEA1118380	858189404		12
ERR2513200	UK	Europe	L2.3.3	WGS	298	341836012	PRJEB25991	SAMEA1118381	213122027		12
ERR2513218	UK	Europe	L2.3.4	WGS	302	409578138	PRJEB25991	SAMEA1118399	210800793		12
ERR2513229	UK	Europe	L2.3.6	WGS	281	203494820	PRJEB25991	SAMEA1118410	134410557		12
ERR2513240	UK	Europe	L2.3.4	WGS	289	274008746	PRJEB25991	SAMEA1118421	178738024		12
ERR2513241	UK	Europe	L2.3.4	WGS	200	421147200	PRJEB25991	SAMEA1118422	318582276		12
ERR2513256	UK	Europe	L2.3.4	WGS	200	432538000	PRJEB25991	SAMEA1118437	361604458		12
ERR2513260	UK	Europe	L2.3.3	WGS	302	769679616	PRJEB25991	SAMEA1118441	490971074		12
ERR2513282	UK	Europe	L2.3.1	WGS	302	416973816	PRJEB25991	SAMEA1118463	193271928		12
ERR2513295	UK	Europe	L2.3.4	WGS	302	450241834	PRJEB25991	SAMEA1118476	291337806		12
ERR2513307	UK	Europe	L2.3.5	WGS	284	351753035	PRJEB25991	SAMEA1118488	196914272		12
ERR2513319	UK	Europe	L2.3.2	WGS	251	470448261	PRJEB25991	SAMEA1118500	303296249		12
ERR2513391	UK	Europe	L2.3.4	WGS	302	463067774	PRJEB25991	SAMEA1118572	213255468		12
ERR2513408	UK	Europe	L2.3.6	WGS	284	532376021	PRJEB25991	SAMEA1118589	351787269		12
ERR2513434	UK	Europe	L2.3.6	WGS	263	264027059	PRJEB25991	SAMEA1118615	146550309		12
ERR2513436	UK	Europe	L2.3.6	WGS	267	150496635	PRJEB25991	SAMEA1118617	91685734		12
ERR2513447	UK	Europe	L2.3.4	WGS	285	249915384	PRJEB25991	SAMEA1118628	156932153		12
ERR2513460	UK	Europe	L2.3.2	WGS	302	513607474	PRJEB25991	SAMEA1118641	251623364		12
ERR2513514	UK	Europe	L2.3.5	WGS	302	715401156	PRJEB25991	SAMEA1118695	361659485		12
ERR2513537	UK	Europe	L2.3.1	WGS	301	539678924	PRJEB25991	SAMEA1118718	292009996		12
ERR2513538	UK	Europe	L2.3.6	WGS	274	501404328	PRJEB25991	SAMEA1118719	319460870		12
ERR2513545	UK	Europe	L2.3.4	WGS	300	505446150	PRJEB25991	SAMEA1118726	281772791		12
ERR2513564	UK	Europe	L2.3.6	WGS	302	712670774	PRJEB25991	SAMEA1118745	348409771		12
ERR2513566	UK	Europe	L2.3.5	WGS	288	297286521	PRJEB25991	SAMEA1118747	170266457		12
ERR2513572	UK	Europe	L2.3.6	WGS	252	561734333	PRJEB25991	SAMEA1118753	362245627		12
ERR2513612	UK	Europe	L2.3.3	WGS	302	876287428	PRJEB25991	SAMEA1118793	454916524		12
ERR2513667	UK	Europe	L2.3.5	WGS	283	760983522	PRJEB25991	SAMEA1118848	440091473		12
ERR2513675	UK	Europe	L2.3.6	WGS	302	785370328	PRJEB25991	SAMEA1118856	408296798		12
ERR2513697	UK	Europe	L2.3.2	WGS	200	414424600	PRJEB25991	SAMEA1118878	330429766		12
ERR2513701	UK	Europe	L2.3.4	WGS	302	508723530	PRJEB25991	SAMEA1118882	256413393		12
ERR2513714	UK	Europe	L2.3.6	WGS	302	315366218	PRJEB25991	SAMEA1118895	199845331		12
ERR2513717	UK	Europe	L2.3.4	WGS	293	92657905	PRJEB25991	SAMEA1118898	55362580		12
ERR2513765	UK	Europe	L2.3.6	WGS	302	723778938	PRJEB25991	SAMEA1118946	354302496		12
ERR2513770	UK	Europe	L2.3.5	WGS	287	371680837	PRJEB25991	SAMEA1118951	254787118		12
ERR2513783	UK	Europe	L2.3.6	WGS	302	361815630	PRJEB25991	SAMEA1118964	192314394		12
ERR2513786	UK	Europe	L2.3.6	WGS	302	666988744	PRJEB25991	SAMEA1118967	328876170		12
ERR2513798	UK	Europe	L2.3.6	WGS	302	988326710	PRJEB25991	SAMEA1118979	625052252		12
ERR2513835	UK	Europe	L2.3.6	WGS	302	794014474	PRJEB25991	SAMEA1119016	397140781		12
ERR2513852	UK	Europe	L2.3.5	WGS	284	375874904	PRJEB25991	SAMEA1119033	231637612		12
ERR2513866	UK	Europe	L2.3.4	WGS	291	399494956	PRJEB25991	SAMEA1119047	259081430		12
ERR2513880	UK	Europe	L2.3.6	WGS	302	431057284	PRJEB25991	SAMEA1119061	297557569		12
ERR2513897	UK	Europe	L2.3.5	WGS	274	250072340	PRJEB25991	SAMEA1119078	173634907		12
ERR2513902	UK	Europe	L2.3.5	WGS	245	125202555	PRJEB25991	SAMEA1119083	77132022		12
ERR2513935	UK	Europe	L2.3.4	WGS	300	335883655	PRJEB25991	SAMEA1119116	179326847		12
ERR2513936	UK	Europe	L2.3.5	WGS	302	541558480	PRJEB25991	SAMEA1119117	376307299		12
ERR2513950	UK	Europe	L2.3.6	WGS	292	359101086	PRJEB25991	SAMEA1119131	251680679		12
ERR2513951	UK	Europe	L2.3.6	WGS	302	420644626	PRJEB25991	SAMEA1119132	280260360		12
ERR2513963	UK	Europe	L2.3.4	WGS	200	362646800	PRJEB25991	SAMEA1119144	274324211		12
ERR2513991	UK	Europe	L2.3.4	WGS	261	132760600	PRJEB25991	SAMEA1119172	82399692		12
ERR2513992	UK	Europe	L2.3.2	WGS	214	264314478	PRJEB25991	SAMEA1119173	173342551		12
ERR2513994	UK	Europe	L2.3.6	WGS	273	535041063	PRJEB25991	SAMEA1119175	319225166		12
ERR2514069	UK	Europe	L2.3.6	WGS	248	486122072	PRJEB25991	SAMEA1119250	297391564		12
ERR2514088	UK	Europe	L2.3.6	WGS	293	392001481	PRJEB25991	SAMEA1119269	250817599		12
ERR2514123	UK	Europe	L2.3.4	WGS	292	501573128	PRJEB25991	SAMEA1119304	329473680		12
ERR2514157	UK	Europe	L2.3.2	WGS	262	73363739	PRJEB25991	SAMEA1119338	44300328		12
ERR2514215	UK	Europe	L2.3.4	WGS	280	386966592	PRJEB25991	SAMEA1119396	249871892		12
ERR2514226	UK	Europe	L2.3.6	WGS	249	661933547	PRJEB25991	SAMEA1119407	460608281		12
ERR2514240	UK	Europe	L2.3.6	WGS	284	401452733	PRJEB25991	SAMEA1119421	262182226		12
ERR2514251	UK	Europe	L2.3.1	WGS	200	523192400	PRJEB25991	SAMEA1119432	395066530		12
ERR2514267	UK	Europe	L2.3.4	WGS	212	86907565	PRJEB25991	SAMEA1119448	56590732		12
ERR2514282	UK	Europe	L2.3.4	WGS	302	493731344	PRJEB25991	SAMEA1119463	222674218		12
ERR2514288	UK	Europe	L2.3.6	WGS	302	560616492	PRJEB25991	SAMEA1119469	390010450		12
ERR2514362	UK	Europe	L2.3.6	WGS	302	551928254	PRJEB25991	SAMEA1119543	280653550		12
ERR2514372	UK	Europe	L2.3.6	WGS	302	559406982	PRJEB25991	SAMEA1119553	283192042		12
ERR2514398	UK	Europe	L2.3.6	WGS	252	206035450	PRJEB25991	SAMEA1119579	120832912		12
ERR2514445	UK	Europe	L2.3.5	WGS	301	432711989	PRJEB25991	SAMEA1119626	236071625		12
ERR2514474	UK	Europe	L2.3.6	WGS	249	542106010	PRJEB25991	SAMEA1119655	354567123		12
ERR2514509	UK	Europe	L2.3.6	WGS	302	417659054	PRJEB25991	SAMEA1119690	280599034		12
ERR2514526	UK	Europe	L2.3.5	WGS	302	649092828	PRJEB25991	SAMEA1119707	319248867		12
ERR2514587	UK	Europe	L2.3.4	WGS	302	1172550032	PRJEB25991	SAMEA1119768	744976380		12
ERR2514591	UK	Europe	L2.3.6	WGS	230	513455981	PRJEB25991	SAMEA1119772	314181123		12
ERR2514658	UK	Europe	L2.3.6	WGS	280	267025552	PRJEB25991	SAMEA1119839	161463156		12
ERR2514669	UK	Europe	L2.3.4	WGS	302	369983824	PRJEB25991	SAMEA1119850	168372976		12
ERR2514679	UK	Europe	L2.3.3	WGS	284	301172183	PRJEB25991	SAMEA1119860	192115072		12
ERR2514694	UK	Europe	L2.3.5	WGS	302	425373644	PRJEB25991	SAMEA1119875	190352822		12
ERR2514711	UK	Europe	L2.3.6	WGS	295	478696914	PRJEB25991	SAMEA1119892	305994325		12
ERR2514735	UK	Europe	L2.3.1	WGS	236	238244136	PRJEB25991	SAMEA1119916	149614053		12
ERR2514780	UK	Europe	L2.3.6	WGS	302	463894952	PRJEB25991	SAMEA1397265	229213466		12
ERR2514795	UK	Europe	L2.3.4	WGS	302	649217554	PRJEB25991	SAMEA1397280	336850179		12
ERR2514809	UK	Europe	L2.3.1	WGS	300	549633066	PRJEB25991	SAMEA1397294	298802591		12
ERR2514814	UK	Europe	L2.3.4	WGS	302	315962366	PRJEB25991	SAMEA1397299	144838581		12
ERR2514821	UK	Europe	L2.3.6	WGS	266	129337579	PRJEB25991	SAMEA1397306	82505201		12
ERR2514825	UK	Europe	L2.3.6	WGS	299	376426379	PRJEB25991	SAMEA1397310	202361472		12
ERR2514831	UK	Europe	L2.3.5	WGS	302	603170708	PRJEB25991	SAMEA1397316	274633386		12
ERR2514842	UK	Europe	L2.3.5	WGS	300	664058918	PRJEB25991	SAMEA1397327	354229234		12
ERR2514848	UK	Europe	L2.3.2	WGS	292	308940669	PRJEB25991	SAMEA1397333	194152113		12
ERR2514850	UK	Europe	L2.3.6	WGS	302	384521198	PRJEB25991	SAMEA1397335	177003786		12
ERR2514857	UK	Europe	L2.3.6	WGS	282	160944517	PRJEB25991	SAMEA1397342	103115810		12
ERR2514858	UK	Europe	L2.3.4	WGS	260	431313783	PRJEB25991	SAMEA1397343	259127612		12
ERR2514866	UK	Europe	L2.3.4	WGS	299	199157647	PRJEB25991	SAMEA1397351	126640808		12
ERR2514882	UK	Europe	L2.3.6	WGS	302	458617804	PRJEB25991	SAMEA1397367	239964367		12
ERR2514891	UK	Europe	L2.3.6	WGS	290	264499204	PRJEB25991	SAMEA1397376	165549139		12
ERR2514915	UK	Europe	L2.3.6	WGS	302	377710494	PRJEB25991	SAMEA1397400	172043545		12
ERR2514928	UK	Europe	L2.3.6	WGS	267	292405785	PRJEB25991	SAMEA1397413	199465171		12
ERR2514931	UK	Europe	L2.3.3	WGS	302	387504656	PRJEB25991	SAMEA1397416	200156302		12
ERR2514939	UK	Europe	L2.3.4	WGS	302	503027206	PRJEB25991	SAMEA1397424	234392126		12
ERR2514942	UK	Europe	L2.3.6	WGS	298	792352020	PRJEB25991	SAMEA1397427	418126655		12
ERR2514981	UK	Europe	L2.3.4	WGS	286	206408716	PRJEB25991	SAMEA1397466	134719242		12
ERR2515013	UK	Europe	L2.3.6	WGS	284	115428358	PRJEB25991	SAMEA1397498	74300196		12
ERR2515017	UK	Europe	L2.3.6	WGS	269	400825237	PRJEB25991	SAMEA1397502	247092235		12
ERR2515062	UK	Europe	L2.3.4	WGS	280	437906521	PRJEB25991	SAMEA1919453	262793979		12
ERR2515064	UK	Europe	L2.3.3	WGS	302	944739956	PRJEB25991	SAMEA1919455	561221642		12
ERR2515075	UK	Europe	L2.3.5	WGS	302	516637742	PRJEB25991	SAMEA2399480	265202082		12
ERR2515083	UK	Europe	L2.3.5	WGS	288	338127218	PRJEB25991	SAMEA2399488	212699063		12
ERR2515091	UK	Europe	L2.3.5	WGS	302	671890204	PRJEB25991	SAMEA2590615	331381781		12
ERR2515106	South Africa	Africa	L2.3.6	WGS	462	371422278	PRJEB25997	SAMEA2634674	261789603		12
ERR2515109	South Africa	Africa	L2.3.4	WGS	569	347528527	PRJEB25997	SAMEA2709653	246069697		12
ERR2515112	South Africa	Africa	L2.3.6	WGS	570	469624458	PRJEB25997	SAMEA2709656	280128343		12
ERR2515113	South Africa	Africa	L2.3.5	WGS	485	500243116	PRJEB25997	SAMEA2709657	346620521		12
ERR2515117	South Africa	Africa	L2.3.1	WGS	527	306589473	PRJEB25997	SAMEA2709661	207168542		12
ERR2515118	South Africa	Africa	L2.3.5	WGS	463	505202950	PRJEB25997	SAMEA2709662	330734972		12
ERR2515119	South Africa	Africa	L2.3.2	WGS	519	434951189	PRJEB25997	SAMEA2709663	298310832		12
ERR2515121	South Africa	Africa	L2.3.6	WGS	546	545113925	PRJEB25997	SAMEA2709665	355680272		12
ERR2515124	South Africa	Africa	L2.3.4	WGS	379	190429731	PRJEB25997	SAMEA2709668	106841040		12
ERR2515126	South Africa	Africa	L2.3.4	WGS	561	609568501	PRJEB25997	SAMEA2709670	428367327		12
ERR2515128	South Africa	Africa	L2.3.5	WGS	537	416196214	PRJEB25997	SAMEA2709672	283853918		12
ERR2515129	South Africa	Africa	L2.3.6	WGS	430	166305007	PRJEB25997	SAMEA2709673	90347875		12
ERR2515138	South Africa	Africa	L2.3.4	WGS	485	216400352	PRJEB25997	SAMEA2709682	113650502		12
ERR2515146	South Africa	Africa	L2.3.2	WGS	430	161059446	PRJEB25997	SAMEA2709690	91940376		12
ERR2515149	South Africa	Africa	L2.3.6	WGS	563	234781737	PRJEB25997	SAMEA2709693	159110184		12
ERR2515150	South Africa	Africa	L2.3.4	WGS	471	213780961	PRJEB25997	SAMEA2709694	143097215		12
ERR2515151	South Africa	Africa	L2.3.4	WGS	501	142206474	PRJEB25997	SAMEA2709695	79837578		12
ERR2515156	South Africa	Africa	L2.3.1	WGS	536	598813962	PRJEB25997	SAMEA2709700	401562034		12
ERR2515159	South Africa	Africa	L2.3.5	WGS	581	568005970	PRJEB25997	SAMEA2709703	348213205		12
ERR2515171	South Africa	Africa	L2.3.4	WGS	481	281627086	PRJEB25997	SAMEA2709715	172480111		12
ERR2515173	South Africa	Africa	L2.3.6	WGS	586	491194026	PRJEB25997	SAMEA2709717	348959894		12
ERR2515174	South Africa	Africa	L2.3.4	WGS	566	226332837	PRJEB25997	SAMEA2709718	157682965		12
ERR2515178	South Africa	Africa	L2.3.5	WGS	565	568047335	PRJEB25997	SAMEA2709722	419743386		12
ERR2515179	South Africa	Africa	L2.3.4	WGS	463	251460026	PRJEB25997	SAMEA2709723	172534738		12
ERR2515186	South Africa	Africa	L2.3.5	WGS	362	187525411	PRJEB25997	SAMEA2709730	95027701		12
ERR2515190	South Africa	Africa	L2.3.6	WGS	532	216103953	PRJEB25997	SAMEA2709734	140241962		12
ERR2515191	South Africa	Africa	L2.3.4	WGS	557	416564529	PRJEB25997	SAMEA2709735	278061345		12
ERR2515201	South Africa	Africa	L2.3.5	WGS	414	317579006	PRJEB25997	SAMEA2709745	217526633		12
ERR2515209	South Africa	Africa	L2.3.6	WGS	369	196710102	PRJEB25997	SAMEA2709753	99715498		12
ERR2515223	South Africa	Africa	L2.3.6	WGS	558	629075977	PRJEB25997	SAMEA2709767	441840038		12
ERR2515224	South Africa	Africa	L2.3.4	WGS	548	703313736	PRJEB25997	SAMEA2709768	487278149		12
ERR2515226	South Africa	Africa	L2.3.2	WGS	512	914532135	PRJEB25997	SAMEA2709770	601514929		12
ERR2515228	South Africa	Africa	L2.3.4	WGS	476	122099617	PRJEB25997	SAMEA2709772	66761059		12
ERR2515229	South Africa	Africa	L2.3.5	WGS	508	260947621	PRJEB25997	SAMEA2709773	168432771		12
ERR2515238	South Africa	Africa	L2.3.6	WGS	574	439204552	PRJEB25997	SAMEA2709782	268469286		12
ERR2515240	South Africa	Africa	L2.3.6	WGS	414	244238368	PRJEB25997	SAMEA2709784	152134657		12
ERR2515241	South Africa	Africa	L2.3.2	WGS	429	423911941	PRJEB25997	SAMEA2709785	257665457		12
ERR2515243	South Africa	Africa	L2.3.2	WGS	515	426459132	PRJEB25997	SAMEA2709787	283331802		12
ERR2515250	South Africa	Africa	L2.3.6	WGS	582	398410405	PRJEB25997	SAMEA2709794	243155924		12
ERR2515251	South Africa	Africa	L2.3.1	WGS	502	334350546	PRJEB25997	SAMEA2709795	195167929		12
ERR2515255	South Africa	Africa	L2.3.4	WGS	557	239669589	PRJEB25997	SAMEA2709799	164488698		12
ERR2515256	South Africa	Africa	L2.3.4	WGS	449	225586371	PRJEB25997	SAMEA2709800	146885231		12
ERR2515257	South Africa	Africa	L2.3.4	WGS	486	186970754	PRJEB25997	SAMEA2709801	129956127		12
ERR2515263	South Africa	Africa	L2.3.4	WGS	560	623111989	PRJEB25997	SAMEA2709807	370289340		12
ERR2515268	South Africa	Africa	L2.3.4	WGS	528	288667070	PRJEB25997	SAMEA2709812	193156657		12
ERR2515270	South Africa	Africa	L2.3.4	WGS	570	304376912	PRJEB25997	SAMEA2709814	198987136		12
ERR2515271	South Africa	Africa	L2.3.2	WGS	537	351983811	PRJEB25997	SAMEA2709815	235802948		12
ERR2515272	South Africa	Africa	L2.3.4	WGS	549	365371991	PRJEB25997	SAMEA2709816	236849414		12
ERR2515273	South Africa	Africa	L2.3.2	WGS	533	495137213	PRJEB25997	SAMEA2709817	318968850		12
ERR2515276	South Africa	Africa	L2.3.4	WGS	501	384224294	PRJEB25997	SAMEA2709820	251059346		12
ERR2515279	South Africa	Africa	L2.3.6	WGS	476	320001896	PRJEB25997	SAMEA2709823	221672616		12
ERR2515282	South Africa	Africa	L2.3.4	WGS	557	476162095	PRJEB25997	SAMEA2709826	319593052		12
ERR2515283	South Africa	Africa	L2.3.6	WGS	568	538113729	PRJEB25997	SAMEA2709827	311634071		12
ERR2515291	South Africa	Africa	L2.3.6	WGS	528	335680889	PRJEB25997	SAMEA2709835	216633863		12
ERR2515296	South Africa	Africa	L2.3.4	WGS	547	341115995	PRJEB25997	SAMEA2709840	228208250		12
ERR2515297	South Africa	Africa	L2.3.6	WGS	434	237920851	PRJEB25997	SAMEA2709841	175138681		12
ERR2515299	South Africa	Africa	L2.3.4	WGS	528	169564136	PRJEB25997	SAMEA2709843	97212197		12
ERR2515301	South Africa	Africa	L2.3.6	WGS	553	672392063	PRJEB25997	SAMEA2709845	467867037		12
ERR2515302	South Africa	Africa	L2.3.4	WGS	509	453503404	PRJEB25997	SAMEA2709846	295838732		12
ERR2515304	South Africa	Africa	L2.3.6	WGS	531	227206099	PRJEB25997	SAMEA2709848	131824651		12
ERR2515305	South Africa	Africa	L2.3.6	WGS	542	139676071	PRJEB25997	SAMEA2709849	90492163		12
ERR2515306	South Africa	Africa	L2.3.4	WGS	494	325942080	PRJEB25997	SAMEA2709850	207254946		12
ERR2515308	South Africa	Africa	L2.3.2	WGS	539	380977458	PRJEB25997	SAMEA2709852	245548821		12
ERR2515309	South Africa	Africa	L2.3.6	WGS	480	163332179	PRJEB25997	SAMEA2709853	122292516		12
ERR2515313	South Africa	Africa	L2.3.4	WGS	493	734321167	PRJEB25997	SAMEA2709857	474362908		12
ERR2515318	South Africa	Africa	L2.3.1	WGS	527	431821488	PRJEB25997	SAMEA2709862	282757242		12
ERR2515324	South Africa	Africa	L2.3.4	WGS	547	415919572	PRJEB25997	SAMEA2709868	268756264		12
ERR2515325	South Africa	Africa	L2.3.6	WGS	577	612639612	PRJEB25997	SAMEA2709869	370858733		12
ERR2515326	South Africa	Africa	L2.3.4	WGS	503	405600815	PRJEB25997	SAMEA2709870	266208343		12
ERR2515327	South Africa	Africa	L2.3.4	WGS	538	353079535	PRJEB25997	SAMEA2709871	229489390		12
ERR2515330	South Africa	Africa	L2.3.4	WGS	542	311656569	PRJEB25997	SAMEA2709874	202704601		12
ERR2515333	South Africa	Africa	L2.3.4	WGS	580	542718845	PRJEB25997	SAMEA2709877	325872913		12
ERR2515334	South Africa	Africa	L2.3.6	WGS	548	432030481	PRJEB25997	SAMEA2709878	284394147		12
ERR2515336	South Africa	Africa	L2.3.4	WGS	500	417132970	PRJEB25997	SAMEA2709880	267688814		12
ERR2515352	South Africa	Africa	L2.3.4	WGS	566	534380968	PRJEB25997	SAMEA2709896	384856364		12
ERR2515356	South Africa	Africa	L2.3.4	WGS	528	299871903	PRJEB25997	SAMEA2709900	164372318		12
ERR2515358	South Africa	Africa	L2.3.4	WGS	580	605075765	PRJEB25997	SAMEA2709902	420966601		12
ERR2515362	South Africa	Africa	L2.3.5	WGS	532	300105404	PRJEB25997	SAMEA2709906	177621603		12
ERR2515365	South Africa	Africa	L2.3.5	WGS	490	569298260	PRJEB25997	SAMEA2709909	420352653		12
ERR2515368	South Africa	Africa	L2.3.4	WGS	382	153961430	PRJEB25997	SAMEA2709912	97671500		12
ERR2515369	South Africa	Africa	L2.3.4	WGS	545	626464937	PRJEB25997	SAMEA2781613	439358043		12
ERR2515371	South Africa	Africa	L2.3.4	WGS	578	527305195	PRJEB25997	SAMEA2781615	309508707		12
ERR2515372	South Africa	Africa	L2.3.4	WGS	491	335465454	PRJEB25997	SAMEA3146341	232073029		12
ERR2515373	South Africa	Africa	L2.3.4	WGS	574	464305600	PRJEB25997	SAMEA3146342	282941079		12
ERR2515376	South Africa	Africa	L2.3.6	WGS	530	271397172	PRJEB25997	SAMEA3146345	156243128		12
ERR2515377	South Africa	Africa	L2.3.4	WGS	588	434636318	PRJEB25997	SAMEA3146346	281249509		12
ERR2515378	South Africa	Africa	L2.3.6	WGS	521	319247234	PRJEB25997	SAMEA3146347	209043511		12
ERR2515380	South Africa	Africa	L2.3.4	WGS	533	114256025	PRJEB25997	SAMEA3146349	68166164		12
ERR2515385	South Africa	Africa	L2.3.1	WGS	492	650887420	PRJEB25997	SAMEA3146354	407706708		12
ERR2515387	South Africa	Africa	L2.3.4	WGS	417	236027787	PRJEB25997	SAMEA3170440	151978005		12
ERR2515388	South Africa	Africa	L2.3.4	WGS	504	416973812	PRJEB25997	SAMEA3170441	287740373		12
ERR2515396	South Africa	Africa	L2.3.4	WGS	538	329963141	PRJEB25997	SAMEA3170449	226821486		12
ERR2515397	South Africa	Africa	L2.3.2	WGS	522	119109825	PRJEB25997	SAMEA3170450	78613093		12
ERR2515398	South Africa	Africa	L2.3.4	WGS	522	200737827	PRJEB25997	SAMEA3170451	146383883		12
ERR2515416	South Africa	Africa	L2.3.1	WGS	382	171373565	PRJEB25997	SAMEA3174291	107271526		12
ERR2515417	South Africa	Africa	L2.3.5	WGS	549	291696205	PRJEB25997	SAMEA3174292	173664853		12
ERR2515418	South Africa	Africa	L2.3.6	WGS	376	161502057	PRJEB25997	SAMEA3174293	100326068		12
ERR2515420	South Africa	Africa	L2.3.4	WGS	441	362102394	PRJEB25997	SAMEA3174295	248650265		12
ERR2515427	South Africa	Africa	L2.3.5	WGS	524	511013193	PRJEB25997	SAMEA3174689	337614131		12
ERR2515431	South Africa	Africa	L2.3.4	WGS	543	292012699	PRJEB25997	SAMEA3174693	193761423		12
ERR2515433	South Africa	Africa	L2.3.1	WGS	486	431893247	PRJEB25997	SAMEA3174695	294322239		12
ERR2515436	South Africa	Africa	L2.3.1	WGS	554	192374355	PRJEB25997	SAMEA3175229	122030103		12
ERR2515439	South Africa	Africa	L2.3.4	WGS	496	380174161	PRJEB25997	SAMEA3175232	244631545		12
ERR2515441	South Africa	Africa	L2.3.5	WGS	579	391486293	PRJEB25997	SAMEA3175234	269048485		12
ERR2515442	South Africa	Africa	L2.3.4	WGS	583	470277606	PRJEB25997	SAMEA3175235	299091974		12
ERR2515446	South Africa	Africa	L2.3.4	WGS	491	691496107	PRJEB25997	SAMEA3175433	444149168		12
ERR2515447	South Africa	Africa	L2.3.6	WGS	532	452903914	PRJEB25997	SAMEA3175434	290975764		12
ERR2515450	South Africa	Africa	L2.3.4	WGS	493	218571595	PRJEB25997	SAMEA3176234	127910281		12
ERR2515453	South Africa	Africa	L2.3.4	WGS	547	190378418	PRJEB25997	SAMEA3176563	111239644		12
ERR2515457	South Africa	Africa	L2.3.4	WGS	467	644960455	PRJEB25997	SAMEA3176567	423155280		12
ERR2515458	South Africa	Africa	L2.3.6	WGS	563	877673127	PRJEB25997	SAMEA3176568	518775869		12
ERR2515459	South Africa	Africa	L2.3.4	WGS	533	388470532	PRJEB25997	SAMEA3176569	289432930		12
ERR2515462	South Africa	Africa	L2.3.2	WGS	529	413278833	PRJEB25997	SAMEA3176572	262546171		12
ERR2515464	South Africa	Africa	L2.3.2	WGS	524	436141129	PRJEB25997	SAMEA3176574	284679035		12
ERR2515468	South Africa	Africa	L2.3.5	WGS	508	436494591	PRJEB25997	SAMEA3178646	286276614		12
ERR2515469	South Africa	Africa	L2.3.2	WGS	512	398384392	PRJEB25997	SAMEA3178647	261484105		12
ERR2515478	South Africa	Africa	L2.3.5	WGS	511	273799393	PRJEB25997	SAMEA3178840	162031086		12
ERR2515481	South Africa	Africa	L2.3.1	WGS	533	511247246	PRJEB25997	SAMEA3178843	337447809		12
ERR2515488	South Africa	Africa	L2.3.6	WGS	529	396736542	PRJEB25997	SAMEA3178850	258638037		12
ERR2515490	South Africa	Africa	L2.3.4	WGS	520	298547107	PRJEB25997	SAMEA3178852	194434250		12
ERR2515491	South Africa	Africa	L2.3.4	WGS	469	92877472	PRJEB25997	SAMEA3178853	64055576		12
ERR2515495	South Africa	Africa	L2.3.4	WGS	510	425663520	PRJEB25997	SAMEA3178923	287046316		12
ERR2515499	South Africa	Africa	L2.3.4	WGS	502	291974404	PRJEB25997	SAMEA3178927	200763534		12
ERR2515502	South Africa	Africa	L2.3.4	WGS	555	383302095	PRJEB25997	SAMEA3178930	249401329		12
ERR2515503	South Africa	Africa	L2.3.5	WGS	503	343757289	PRJEB25997	SAMEA3178931	219693134		12
ERR2515513	South Africa	Africa	L2.3.6	WGS	559	672856638	PRJEB25997	SAMEA3178935	492847434		12
ERR2515517	South Africa	Africa	L2.3.6	WGS	460	533610380	PRJEB25997	SAMEA3178969	295176204		12
ERR2515518	South Africa	Africa	L2.3.4	WGS	531	202305861	PRJEB25997	SAMEA3178970	119757639		12
ERR2515521	South Africa	Africa	L2.3.4	WGS	537	409116619	PRJEB25997	SAMEA3178973	269034130		12
ERR2515523	South Africa	Africa	L2.3.6	WGS	553	160780473	PRJEB25997	SAMEA3178975	98963562		12
ERR2515527	South Africa	Africa	L2.3.4	WGS	401	302069355	PRJEB25997	SAMEA3179895	204009942		12
ERR2515530	South Africa	Africa	L2.3.6	WGS	586	463863954	PRJEB25997	SAMEA3179974	332531273		12
ERR2515532	South Africa	Africa	L2.3.1	WGS	533	332941515	PRJEB25997	SAMEA3182792	218235337		12
ERR2515534	South Africa	Africa	L2.3.1	WGS	486	398080263	PRJEB25997	SAMEA3182794	254919992		12
ERR2515539	South Africa	Africa	L2.3.5	WGS	458	129526075	PRJEB25997	SAMEA3199765	75493917		12
ERR2515550	South Africa	Africa	L2.3.4	WGS	528	133485317	PRJEB25997	SAMEA3207435	77848088		12
ERR2515556	South Africa	Africa	L2.3.2	WGS	521	238143524	PRJEB25997	SAMEA3209542	132965435		12
ERR2515558	South Africa	Africa	L2.3.1	WGS	493	439215028	PRJEB25997	SAMEA3209544	295328324		12
ERR2515561	South Africa	Africa	L2.3.4	WGS	554	503302142	PRJEB25997	SAMEA3209547	327700987		12
ERR2515570	South Africa	Africa	L2.3.4	WGS	492	552814543	PRJEB25997	SAMEA3215189	357795817		12
ERR2515576	South Africa	Africa	L2.3.6	WGS	557	542862588	PRJEB25997	SAMEA3215195	380619515		12
ERR2515579	South Africa	Africa	L2.3.4	WGS	496	671754653	PRJEB25997	SAMEA3218105	425501475		12
ERR2515581	South Africa	Africa	L2.3.4	WGS	521	1730272847	PRJEB25997	SAMEA3218107	1093032754		12
ERR2515587	South Africa	Africa	L2.3.4	WGS	467	274063800	PRJEB25997	SAMEA3218113	179384284		12
ERR2515589	South Africa	Africa	L2.3.6	WGS	587	444687847	PRJEB25997	SAMEA3218115	281941226		12
ERR2515591	South Africa	Africa	L2.3.6	WGS	566	611894455	PRJEB25997	SAMEA3220382	404302719		12
ERR2515600	South Africa	Africa	L2.3.4	WGS	558	512043540	PRJEB25997	SAMEA3220391	331556090		12
ERR2515602	South Africa	Africa	L2.3.1	WGS	558	144247191	PRJEB25997	SAMEA3220393	107200489		12
ERR2515604	South Africa	Africa	L2.3.5	WGS	495	256802760	PRJEB25997	SAMEA3220395	168145987		12
ERR2515606	South Africa	Africa	L2.3.6	WGS	544	389686673	PRJEB25997	SAMEA3221062	267027825		12
ERR2515607	South Africa	Africa	L2.3.2	WGS	447	201923158	PRJEB25997	SAMEA3221063	126636420		12
ERR2515617	South Africa	Africa	L2.3.4	WGS	460	445686616	PRJEB25997	SAMEA3221073	293757845		12
ERR2515619	South Africa	Africa	L2.3.6	WGS	452	485633740	PRJEB25997	SAMEA3221075	303853005		12
ERR2515625	South Africa	Africa	L2.3.4	WGS	481	624011294	PRJEB25997	SAMEA3230406	429926254		12
ERR2515627	South Africa	Africa	L2.3.4	WGS	505	143461695	PRJEB25997	SAMEA3230408	81206251		12
ERR2515631	South Africa	Africa	L2.3.4	WGS	482	99226999	PRJEB25997	SAMEA3230412	56473552		12
ERR2515633	South Africa	Africa	L2.3.4	WGS	576	685657846	PRJEB25997	SAMEA3230414	483186943		12
ERR2515638	South Africa	Africa	L2.3.4	WGS	551	339282609	PRJEB25997	SAMEA3231174	224325839		12
ERR2515641	South Africa	Africa	L2.3.4	WGS	515	444634768	PRJEB25997	SAMEA3231290	285025897		12
ERR2515644	South Africa	Africa	L2.3.5	WGS	434	233372208	PRJEB25997	SAMEA3231293	153733930		12
ERR2515647	South Africa	Africa	L2.3.5	WGS	570	308889060	PRJEB25997	SAMEA3231390	226365142		12
ERR2515650	South Africa	Africa	L2.3.6	WGS	545	334909703	PRJEB25997	SAMEA3231393	224130562		12
ERR2515653	South Africa	Africa	L2.3.1	WGS	525	521377477	PRJEB25997	SAMEA3232144	351699650		12
ERR2515654	South Africa	Africa	L2.3.4	WGS	492	777238111	PRJEB25997	SAMEA3232145	539371215		12
ERR2515655	South Africa	Africa	L2.3.5	WGS	473	237404807	PRJEB25997	SAMEA3232146	166252919		12
ERR2515656	South Africa	Africa	L2.3.1	WGS	494	477972213	PRJEB25997	SAMEA3232147	333321073		12
ERR2515657	South Africa	Africa	L2.3.6	WGS	489	88588489	PRJEB25997	SAMEA3232148	52784558		12
ERR2515660	South Africa	Africa	L2.3.6	WGS	550	852047432	PRJEB25997	SAMEA3232151	539841184		12
ERR2515661	South Africa	Africa	L2.3.6	WGS	544	393838128	PRJEB25997	SAMEA3232152	264180726		12
ERR2515662	South Africa	Africa	L2.3.6	WGS	569	316576278	PRJEB25997	SAMEA3232153	216165507		12
ERR2515672	South Africa	Africa	L2.3.4	WGS	463	225247863	PRJEB25997	SAMEA3232887	146588017		12
ERR2515678	South Africa	Africa	L2.3.4	WGS	574	361339528	PRJEB25997	SAMEA3232893	241739290		12
ERR2515680	South Africa	Africa	L2.3.1	WGS	488	401227814	PRJEB25997	SAMEA3232895	266003754		12
ERR2515681	South Africa	Africa	L2.3.2	WGS	501	448749329	PRJEB25997	SAMEA3233424	307144868		12
ERR2515688	South Africa	Africa	L2.3.5	WGS	453	152445093	PRJEB25997	SAMEA3233431	97604590		12
ERR2515689	South Africa	Africa	L2.3.6	WGS	515	267312529	PRJEB25997	SAMEA3233432	154560576		12
ERR2515692	South Africa	Africa	L2.3.4	WGS	391	179719045	PRJEB25997	SAMEA3233435	109995021		12
ERR2515695	South Africa	Africa	L2.3.4	WGS	357	252249009	PRJEB25997	SAMEA3234141	148522200		12
ERR2515700	South Africa	Africa	L2.3.5	WGS	482	351110673	PRJEB25997	SAMEA3234146	232285617		12
ERR2515701	South Africa	Africa	L2.3.1	WGS	562	381573620	PRJEB25997	SAMEA3234147	245992384		12
ERR2515703	South Africa	Africa	L2.3.4	WGS	532	387176587	PRJEB25997	SAMEA3234149	244582236		12
ERR2515706	South Africa	Africa	L2.3.4	WGS	561	214612922	PRJEB25997	SAMEA3234152	141695480		12
ERR2515707	South Africa	Africa	L2.3.4	WGS	491	301641471	PRJEB25997	SAMEA3234153	190378671		12
ERR2515710	South Africa	Africa	L2.3.4	WGS	561	609339717	PRJEB25997	SAMEA3242427	453779784		12
ERR2515716	South Africa	Africa	L2.3.2	WGS	533	480410990	PRJEB25997	SAMEA3242433	307631234		12
ERR2515720	South Africa	Africa	L2.3.4	WGS	571	395989522	PRJEB25997	SAMEA3242446	271099867		12
ERR2515723	South Africa	Africa	L2.3.2	WGS	380	129362931	PRJEB25997	SAMEA3242449	72709465		12
ERR2515727	South Africa	Africa	L2.3.4	WGS	444	124604332	PRJEB25997	SAMEA3242453	71089932		12
ERR2515738	South Africa	Africa	L2.3.1	WGS	544	113450766	PRJEB25997	SAMEA3242480	74579431		12
ERR2515741	South Africa	Africa	L2.3.4	WGS	525	352630691	PRJEB25997	SAMEA3242483	241529235		12
ERR2515745	South Africa	Africa	L2.3.4	WGS	555	235171174	PRJEB25997	SAMEA3242487	144292954		12
ERR2515746	South Africa	Africa	L2.3.4	WGS	519	328398336	PRJEB25997	SAMEA3242488	221120873		12
ERR2515750	South Africa	Africa	L2.3.4	WGS	498	216460927	PRJEB25997	SAMEA3243537	146146353		12
ERR2515751	South Africa	Africa	L2.3.4	WGS	418	312535119	PRJEB25997	SAMEA3243754	193943434		12
ERR2515753	South Africa	Africa	L2.3.4	WGS	410	197872406	PRJEB25997	SAMEA3243777	128163753		12
ERR2515758	South Africa	Africa	L2.3.4	WGS	523	344311070	PRJEB25997	SAMEA3243859	230673827		12
ERR2515761	South Africa	Africa	L2.3.4	WGS	542	293842124	PRJEB25997	SAMEA3243967	193178087		12
ERR2515766	South Africa	Africa	L2.3.4	WGS	468	233517204	PRJEB25997	SAMEA3244265	153105487		12
ERR2515767	South Africa	Africa	L2.3.4	WGS	505	438021705	PRJEB25997	SAMEA3244412	283756068		12
ERR2515769	South Africa	Africa	L2.3.2	WGS	532	348601185	PRJEB25997	SAMEA3245159	233648600		12
ERR2515770	South Africa	Africa	L2.3.4	WGS	472	311540942	PRJEB25997	SAMEA3245216	214505651		12
ERR2515771	South Africa	Africa	L2.3.6	WGS	545	373311552	PRJEB25997	SAMEA3245724	244038292		12
ERR2515778	South Africa	Africa	L2.3.2	WGS	532	358486303	PRJEB25997	SAMEA3250475	238318381		12
ERR2515779	South Africa	Africa	L2.3.4	WGS	534	351089327	PRJEB25997	SAMEA3252734	235635727		12
ERR2515780	South Africa	Africa	L2.3.4	WGS	540	120168337	PRJEB25997	SAMEA3252735	81445026		12
ERR2515784	South Africa	Africa	L2.3.4	WGS	467	300382458	PRJEB25997	SAMEA3252920	196538187		12
ERR2515785	South Africa	Africa	L2.3.4	WGS	537	365363261	PRJEB25997	SAMEA3252921	247053660		12
ERR2515786	South Africa	Africa	L2.3.6	WGS	508	524453680	PRJEB25997	SAMEA3252922	386143616		12
ERR2515789	South Africa	Africa	L2.3.4	WGS	562	765202624	PRJEB25997	SAMEA3252925	446475678		12
ERR2515790	South Africa	Africa	L2.3.4	WGS	565	116899383	PRJEB25997	SAMEA3252926	68148208		12
ERR2515793	South Africa	Africa	L2.3.1	WGS	481	358845908	PRJEB25997	SAMEA3252929	253224924		12
ERR2515799	South Africa	Africa	L2.3.4	WGS	479	282629996	PRJEB25997	SAMEA3252935	181912466		12
ERR2515803	South Africa	Africa	L2.3.4	WGS	526	392623699	PRJEB25997	SAMEA3254373	260443685		12
ERR2515805	South Africa	Africa	L2.3.2	WGS	526	442361924	PRJEB25997	SAMEA3254375	327483561		12
ERR2515807	South Africa	Africa	L2.3.1	WGS	387	110112942	PRJEB25997	SAMEA3257235	68248107		12
ERR2515810	South Africa	Africa	L2.3.6	WGS	560	750690184	PRJEB25997	SAMEA3257551	548007739		12
ERR2515811	South Africa	Africa	L2.3.1	WGS	541	427442962	PRJEB25997	SAMEA3257552	280364827		12
ERR2515812	South Africa	Africa	L2.3.5	WGS	578	315092026	PRJEB25997	SAMEA3257553	227740805		12
ERR2515815	South Africa	Africa	L2.3.5	WGS	557	747136987	PRJEB25997	SAMEA3257642	528485273		12
ERR2515816	South Africa	Africa	L2.3.2	WGS	546	456901216	PRJEB25997	SAMEA3257643	315248686		12
ERR2515828	South Africa	Africa	L2.3.1	WGS	574	503662194	PRJEB25997	SAMEA3257655	332081057		12
ERR2515829	South Africa	Africa	L2.3.4	WGS	453	309767907	PRJEB25997	SAMEA3258483	193797332		12
ERR2515831	South Africa	Africa	L2.3.1	WGS	382	150956463	PRJEB25997	SAMEA3258485	94266547		12
ERR2515835	South Africa	Africa	L2.3.6	WGS	569	496368079	PRJEB25997	SAMEA3258489	302795641		12
ERR2515841	South Africa	Africa	L2.3.6	WGS	460	655812194	PRJEB25997	SAMEA3258495	405646179		12
ERR2515845	South Africa	Africa	L2.3.6	WGS	533	362462042	PRJEB25997	SAMEA3262666	238731813		12
ERR2515848	South Africa	Africa	L2.3.4	WGS	527	99546777	PRJEB25997	SAMEA3262669	68944437		12
ERR2515853	South Africa	Africa	L2.3.6	WGS	447	354129387	PRJEB25997	SAMEA3262674	241141600		12
[truncated: 5,961 more rows]

## Sheet: Supplementary Table 7
strain	country	continent	clade	from	to
SRR5073814	vietnam	Asia	L2.3.1	Asia	Oceania
SRR6047931	Australia	Oceania	L2.3.1	Oceania	America
SRR6930901	North America	America	L2.3.1	America	Asia
SRR8217894	vietnam	Asia	L2.3.1	Asia	America
SRR6930899	North America	America	L2.3.1	America	Asia
07DS19214	China	Asia	L2.3.1	Asia	Europe
ERR2512736	UK	Europe	L2.3.1	Europe	Asia
07MDR14165	China	Asia	L2.3.1	Asia	Europe
ERR2516813	UK	Europe	L2.3.1	Europe	Asia
07MDR12103	China	Asia	L2.3.1	Asia	Europe
ERR2513537	UK	Europe	L2.3.1	Europe	Asia
07HR10248	China	Asia	L2.3.1	Asia	Europe
ERR3276269	Netherlands	Europe	L2.3.1	Europe	Asia
SRR8217874	vietnam	Asia	L2.3.1	Asia	Europe
ERR3276251	Netherlands	Europe	L2.3.1	Europe	Asia
SRR2024935	China	Asia	L2.3.1	Asia	Europe
SRR7069883	UK	Europe	L2.3.1	Europe	Asia
SRR10808787	Indonesia	Asia	L2.3.1	Asia	Oceania
SRR6339665	Australia	Oceania	L2.3.1	Oceania	Asia
07DS04131	China	Asia	L2.3.1	Asia	Africa
ERR2516079	South Africa	Africa	L2.3.1	Africa	Europe
ERR2509673	UK	Europe	L2.3.1	Europe	Africa
SRR1167392	South Africa	Africa	L2.3.1	Africa	Asia
SRR5709855	Thailand	Asia	L2.3.1	Asia	Europe
SRR7070379	UK	Europe	L2.3.1	Europe	Asia
SRR5709791	Thailand	Asia	L2.3.1	Asia	Europe
ERR3276062	Netherlands	Europe	L2.3.1	Europe	Asia
ERR1213856	South Korea	Asia	L2.3.1	Asia	Africa
ERR3132085	Congo	Africa	L2.3.1	Africa	Asia
07MDR19340	China	Asia	L2.3.1	Asia	Europe
ERR2514809	UK	Europe	L2.3.1	Europe	Asia
SRR5067687	vietnam	Asia	L2.3.1	Asia	Oceania
SRR6047916	Australia	Oceania	L2.3.1	Oceania	Asia
DRR184678	Vietnam	Asia	L2.3.1	Asia	Rest of Asia
SRR6369877	Azerbaijan	Rest of Asia	L2.3.1	Rest of Asia	Asia
SRR5074060	vietnam	Asia	L2.3.1	Asia	Europe
ERR2512481	UK	Europe	L2.3.1	Europe	Africa
SRR6207279	South Africa	Africa	L2.3.1	Africa	Europe
ERR2513282	UK	Europe	L2.3.1	Europe	Africa
ERR2515831	South Africa	Africa	L2.3.1	Africa	Asia
SRR5067601	vietnam	Asia	L2.3.1	Asia	Europe
ERR553277	German_	Europe	L2.3.1	Europe	Asia
SRR10808742	Indonesia	Asia	L2.3.1	Asia	Rest of Asia
SRR6367395	Azerbaijan	Rest of Asia	L2.3.1	Rest of Asia	Asia
SRR10808788	Indonesia	Asia	L2.3.1	Asia	Africa
SRR5818573	Djibouti	Africa	L2.3.1	Africa	Europe
ERR2516875	UK	Europe	L2.3.1	Europe	Africa
SRR3082082	Djibouti	Africa	L2.3.1	Africa	Europe
ERR2677389	German_	Europe	L2.3.1	Europe	Africa
SRR8237337	Kenya	Africa	L2.3.1	Africa	Europe
SRR7070429	UK	Europe	L2.3.1	Europe	Africa
SRR5535686	Kenya	Africa	L2.3.1	Africa	Europe
ERR3275720	Netherlands	Europe	L2.3.1	Europe	Africa
ERR987714	Uganda	Africa	L2.3.1	Africa	Europe
ERR3276122	Netherlands	Europe	L2.3.1	Europe	Africa
SRR8237336	Kenya	Africa	L2.3.1	Africa	Europe
SRR7069084	UK	Europe	L2.3.1	Europe	Africa
SRR8237292	Kenya	Africa	L2.3.1	Africa	Europe
SRR7070282	UK	Europe	L2.3.1	Europe	Africa
SRR8237338	Kenya	Africa	L2.3.1	Africa	Europe
SRR6046901	UK	Europe	L2.3.1	Europe	Africa
SRR8237293	Kenya	Africa	L2.3.1	Africa	Europe
ERR3276044	Netherlands	Europe	L2.3.1	Europe	Africa
SRR1062870	Uganda	Africa	L2.3.1	Africa	Europe
ERR2510744	Italy	Europe	L2.3.1	Europe	Africa
07DS03218	China	Asia	L2.3.2	Asia	Europe
ERR2513319	UK	Europe	L2.3.2	Europe	Asia
SRR5065634	vietnam	Asia	L2.3.2	Asia	Europe
ERR2677464	German_	Europe	L2.3.2	Europe	Asia
SRR5065585	vietnam	Asia	L2.3.2	Asia	Oceania
SRR6047914	Australia	Oceania	L2.3.2	Oceania	Asia
SRR5074166	vietnam	Asia	L2.3.2	Asia	Oceania
SRR6047946	Australia	Oceania	L2.3.2	Oceania	Asia
SRR5073863	vietnam	Asia	L2.3.2	Asia	Europe
ERR2027301	UK	Europe	L2.3.2	Europe	Asia
ERR1213846	South Korea	Asia	L2.3.2	Asia	Africa
ERR3132299	Congo	Africa	L2.3.2	Africa	Asia
SRR5067705	vietnam	Asia	L2.3.2	Asia	Africa
ERR1633961	South Africa	Africa	L2.3.2	Africa	Europe
ERR2514848	UK	Europe	L2.3.2	Europe	Africa
ERR2515241	South Africa	Africa	L2.3.2	Africa	America
SRR6930885	North America	America	L2.3.2	America	Africa
ERR1633928	South Africa	Africa	L2.3.2	Africa	Europe
SRR6045292	UK	Europe	L2.3.2	Europe	Africa
ERR2515556	South Africa	Africa	L2.3.2	Africa	Europe
ERR2512997	UK	Europe	L2.3.2	Europe	Africa
ERR2515397	South Africa	Africa	L2.3.2	Africa	Europe
ERR2517014	UK	Europe	L2.3.2	Europe	Asia
SRR5073862	vietnam	Asia	L2.3.2	Asia	Europe
ERR400324	UK	Europe	L2.3.2	Europe	Africa
ERR2515243	South Africa	Africa	L2.3.2	Africa	Europe
ERR2513992	UK	Europe	L2.3.2	Europe	Asia
ERR2843503	vietnam	Asia	L2.3.2	Asia	Europe
SRR6045181	UK	Europe	L2.3.2	Europe	Asia
SRR5067584	vietnam	Asia	L2.3.2	Asia	Europe
ERR2513697	UK	Europe	L2.3.2	Europe	Asia
S075	China	Asia	L2.3.3	Asia	Europe
SRR7070414	UK	Europe	L2.3.3	Europe	Asia
SRR5074193	vietnam	Asia	L2.3.3	Asia	Europe
ERR2513116	UK	Europe	L2.3.3	Europe	Asia
SRR10808976	Indonesia	Asia	L2.3.3	Asia	Europe
ERR2512539	UK	Europe	L2.3.3	Europe	Asia
SRR8651651	China	Asia	L2.3.3	Asia	Europe
ERR2513083	UK	Europe	L2.3.3	Europe	Asia
07DS08155	China	Asia	L2.3.3	Asia	Europe
ERR2513120	UK	Europe	L2.3.3	Europe	Asia
SRR6369875	Azerbaijan	Asia	L2.3.3	Asia	Oceania
SRR6339650	Australia	Oceania	L2.3.3	Oceania	Asia
07DS11148	China	Asia	L2.3.3	Asia	Europe
ERR2446474	Netherlands	Europe	L2.3.3	Europe	Asia
ERR3273205	Indonesia	Asia	L2.3.3	Asia	Europe
SRR7069442	UK	Europe	L2.3.3	Europe	Asia
SRR10808799	Indonesia	Asia	L2.3.3	Asia	Europe
ERR3276164	Netherlands	Europe	L2.3.3	Europe	Asia
07MDR10133	China	Asia	L2.3.3	Asia	Europe
SRR7781504	Italy	Europe	L2.3.3	Europe	Asia
SRR8651648	China	Asia	L2.3.3	Asia	Oceania
SRR6339640	Australia	Oceania	L2.3.3	Oceania	Asia
SRR8651636	China	Asia	L2.3.3	Asia	Europe
ERR3275639	Netherlands	Europe	L2.3.3	Europe	Asia
SRR5709773	Thailand	Asia	L2.3.3	Asia	Europe
SRR1162726	Sweden	Europe	L2.3.3	Europe	Asia
SRR5709836	Thailand	Asia	L2.3.3	Asia	Europe
SRR7070322	UK	Europe	L2.3.3	Europe	Asia
SRR5184983	Thailand	Asia	L2.3.3	Asia	Europe
ERR1367667	Switzerland	Europe	L2.3.3	Europe	Asia
SRR5067666	vietnam	Asia	L2.3.3	Asia	Europe
ERR2512836	UK	Europe	L2.3.3	Europe	Oceania
ERR2503547	Australia	Oceania	L2.3.3	Oceania	Asia
SRR5710028	Thailand	Asia	L2.3.3	Asia	Europe
ERR2513200	UK	Europe	L2.3.3	Europe	Asia
SRR5073965	vietnam	Asia	L2.3.3	Asia	Oceania
SRR5310923	New Zealand	Oceania	L2.3.3	Oceania	Asia
SRR6480381	Indonesia	Asia	L2.3.3	Asia	Europe
ERR2512592	UK	Europe	L2.3.3	Europe	Asia
07DS13261	China	Asia	L2.3.3	Asia	Oceania
ERR1143535	Australia	Oceania	L2.3.3	Oceania	Asia
SRR5073738	vietnam	Asia	L2.3.3	Asia	Europe
ERR2512939	UK	Europe	L2.3.3	Europe	Asia
SRR3724790	Thailand	Asia	L2.3.3	Asia	Oceania
ERR1143542	Australia	Oceania	L2.3.3	Oceania	Europe
SRR7070555	UK	Europe	L2.3.3	Europe	Asia
DRR130070	Japan	Asia	L2.3.3	Asia	Europe
SRR7069729	UK	Europe	L2.3.3	Europe	America
ERR2516721	Peru	America	L2.3.3	America	Asia
SRR8651562	China	Asia	L2.3.3	Asia	Europe
ERR2513094	UK	Europe	L2.3.3	Europe	Asia
SRR5065293	vietnam	Asia	L2.3.3	Asia	Oceania
SRR6339647	Australia	Oceania	L2.3.3	Oceania	Asia
SRR5065574	vietnam	Asia	L2.3.3	Asia	Europe
ERR3276184	Netherlands	Europe	L2.3.3	Europe	Asia
SRR1175034	India	Asia	L2.3.3	Asia	Oceania
SRR6047958	Australia	Oceania	L2.3.3	Oceania	Asia
SRR5065286	vietnam	Asia	L2.3.3	Asia	Oceania
ERR1143538	Australia	Oceania	L2.3.3	Oceania	Asia
SRR5065372	vietnam	Asia	L2.3.3	Asia	America
ERR2861345	Panama	America	L2.3.3	America	Europe
ERR2517612	Netherlands	Europe	L2.3.3	Europe	America
ERR2861351	Panama	America	L2.3.3	America	Europe
ERR553291	German_	Europe	L2.3.3	Europe	Asia
SRR3724979	Thailand	Asia	L2.3.3	Asia	Europe
ERR551978	German_	Europe	L2.3.3	Europe	Oceania
SRR6047952	Australia	Oceania	L2.3.3	Oceania	Asia
SRR5073870	vietnam	Asia	L2.3.3	Asia	Europe
ERR3275315	Netherlands	Europe	L2.3.3	Europe	Asia
SRR5067568	vietnam	Asia	L2.3.3	Asia	America
SRR5535720	Peru	America	L2.3.3	America	Europe
SRR7131165	Italy	Europe	L2.3.3	Europe	America
ERR2843536	vietnam	Asia	L2.3.4	Asia	Europe
ERR2516642	Netherlands	Europe	L2.3.4	Europe	Asia
SRR5073687	vietnam	Asia	L2.3.4	Asia	Oceania
SRR6047954	Australia	Oceania	L2.3.4	Oceania	Asia
ERR2843540	vietnam	Asia	L2.3.4	Asia	Oceania
SRR5817472	Australia	Oceania	L2.3.4	Oceania	Asia
SRR5341465	India	Asia	L2.3.4	Asia	Europe
ERR2677432	German_	Europe	L2.3.4	Europe	Asia
SRR8237324	Nepal	Asia	L2.3.4	Asia	Europe
ERR2516911	UK	Europe	L2.3.4	Europe	Asia
SRR5341208	India	Asia	L2.3.4	Asia	Europe
ERR2513240	UK	Europe	L2.3.4	Europe	Asia
SRR5341251	India	Asia	L2.3.4	Asia	Europe
ERR2516898	UK	Europe	L2.3.4	Europe	Asia
SRR5341349	India	Asia	L2.3.4	Asia	Europe
ERR2516886	UK	Europe	L2.3.4	Europe	Asia
SRR5073884	vietnam	Asia	L2.3.4	Asia	Europe
SRR7070191	UK	Europe	L2.3.4	Europe	Asia
ERR2843532	vietnam	Asia	L2.3.4	Asia	Europe
ERR2512635	UK	Europe	L2.3.4	Europe	Africa
ERR2515453	South Africa	Africa	L2.3.4	Africa	Europe
ERR400517	UK	Europe	L2.3.4	Europe	Africa
ERR2515330	South Africa	Africa	L2.3.4	Africa	Oceania
SRR6047938	Australia	Oceania	L2.3.4	Oceania	Africa
ERR2515581	South Africa	Africa	L2.3.4	Africa	Europe
SRR7070083	UK	Europe	L2.3.4	Europe	Africa
ERR2515862	South Africa	Africa	L2.3.4	Africa	Europe
SRR6045163	UK	Europe	L2.3.4	Europe	Africa
ERR2515854	South Africa	Africa	L2.3.4	Africa	Europe
SRR6045544	UK	Europe	L2.3.4	Europe	Africa
ERR2515499	South Africa	Africa	L2.3.4	Africa	Europe
ERR2514939	UK	Europe	L2.3.4	Europe	Africa
ERR2515625	South Africa	Africa	L2.3.4	Africa	Europe
SRR8237297	Switzerland	Europe	L2.3.4	Europe	Africa
ERR2515495	South Africa	Africa	L2.3.4	Africa	Europe
ERR2510712	Italy	Europe	L2.3.4	Europe	Asia
SRR1011513	China	Asia	L2.3.4	Asia	Oceania
ERR2503510	Australia	Oceania	L2.3.4	Oceania	Asia
DRR034438	Japan	Asia	L2.3.4	Asia	Europe
ERR2516718	Netherlands	Europe	L2.3.4	Europe	Asia
07MDR05112	China	Asia	L2.3.4	Asia	Europe
ERR2516963	UK	Europe	L2.3.4	Europe	Asia
07MDR14268	China	Asia	L2.3.4	Asia	Europe
ERR2513963	UK	Europe	L2.3.4	Europe	Asia
S057	China	Asia	L2.3.4	Asia	Europe
ERR2509897	UK	Europe	L2.3.4	Europe	Asia
SRR6480507	Indonesia	Asia	L2.3.4	Asia	Europe
SRR7070464	UK	Europe	L2.3.4	Europe	Asia
SRR10809151	Indonesia	Asia	L2.3.4	Asia	Europe
SRR6045647	UK	Europe	L2.3.4	Europe	Asia
SRR5065397	vietnam	Asia	L2.3.4	Asia	Africa
ERR3132229	Congo	Africa	L2.3.4	Africa	Asia
SRR5065259	vietnam	Asia	L2.3.4	Asia	Europe
ERR1367646	Switzerland	Europe	L2.3.4	Europe	Asia
DRR185124	Vietnam	Asia	L2.3.4	Asia	Europe
ERR2516243	Belgium	Europe	L2.3.4	Europe	Asia
07DS09142	China	Asia	L2.3.4	Asia	Europe
ERR2513391	UK	Europe	L2.3.4	Europe	Asia
SRR5067590	vietnam	Asia	L2.3.4	Asia	America
ERR2184594	Peru	America	L2.3.4	America	Asia
SRR5067237	vietnam	Asia	L2.3.4	Asia	Europe
ERR2514282	UK	Europe	L2.3.4	Europe	Asia
07DS29129	China	Asia	L2.3.4	Asia	Europe
ERR1367648	Switzerland	Europe	L2.3.4	Europe	Asia
SRR671729	China	Asia	L2.3.4	Asia	Europe
ERR1367637	Switzerland	Europe	L2.3.4	Europe	Asia
SRR8651595	China	Asia	L2.3.4	Asia	Europe
ERR2446563	Netherlands	Europe	L2.3.4	Europe	Asia
07DS15246	China	Asia	L2.3.4	Asia	Europe
ERR2513701	UK	Europe	L2.3.4	Europe	Asia
07MDR12179	China	Asia	L2.3.4	Asia	Africa
ERR2515396	South Africa	Africa	L2.3.4	Africa	Europe
ERR2512879	UK	Europe	L2.3.4	Europe	Africa
SRR1169269	South Africa	Africa	L2.3.4	Africa	America
SRR6930887	North America	America	L2.3.4	America	Africa
SRR1169177	South Africa	Africa	L2.3.4	Africa	Asia
07MDR04202	China	Asia	L2.3.4	Asia	Europe
ERR2512681	UK	Europe	L2.3.4	Europe	Asia
07DS27147	China	Asia	L2.3.4	Asia	Europe
ERR2446204	Netherlands	Europe	L2.3.4	Europe	Asia
S071	China	Asia	L2.3.4	Asia	Europe
ERR2513100	UK	Europe	L2.3.4	Europe	Asia
SRR8651611	China	Asia	L2.3.4	Asia	Europe
ERR3275997	Netherlands	Europe	L2.3.4	Europe	Asia
07DS05127	China	Asia	L2.3.4	Asia	America
SRR6930889	North America	America	L2.3.4	America	Asia
SRR671800	China	Asia	L2.3.4	Asia	Europe
SRR1163004	Sweden	Europe	L2.3.4	Europe	Asia
07MDR04147	China	Asia	L2.3.4	Asia	Europe
ERR067655	russia	Europe	L2.3.4	Europe	Asia
SDSYW7654	China	Asia	L2.3.4	Asia	America
SRR6930884	North America	America	L2.3.4	America	Asia
SRR5074061	vietnam	Asia	L2.3.4	Asia	Africa
ERR3132146	Congo	Africa	L2.3.4	Africa	Asia
ERR1213901	South Korea	Asia	L2.3.4	Asia	America
SRR3732588	Peru	America	L2.3.4	America	Europe
ERR2513545	UK	Europe	L2.3.4	Europe	Asia
SRR1172898	India	Asia	L2.3.4	Asia	Africa
ERR3132214	Congo	Africa	L2.3.4	Africa	Europe
ERR2517079	UK	Europe	L2.3.4	Europe	Asia
SRR1172108	India	Asia	L2.3.4	Asia	Europe
SRR6045871	UK	Europe	L2.3.4	Europe	Asia
ERR3273140	Indonesia	Asia	L2.3.4	Asia	Europe
SRR7517697	Switzerland	Europe	L2.3.4	Europe	Asia
SRR5065212	vietnam	Asia	L2.3.4	Asia	Europe
ERR229945	russia	Europe	L2.3.4	Europe	Asia
DRR184932	Vietnam	Asia	L2.3.4	Asia	Europe
ERR2509682	UK	Europe	L2.3.4	Europe	Asia
SRR5065700	vietnam	Asia	L2.3.4	Asia	Europe
ERR3276022	Netherlands	Europe	L2.3.4	Europe	Asia
DRR184637	Vietnam	Asia	L2.3.4	Asia	Africa
ERR553116	Swaziland	Africa	L2.3.4	Africa	Europe
SRR7131183	Italy	Europe	L2.3.4	Europe	Africa
ERR1873432	South Africa	Africa	L2.3.4	Africa	Asia
SRR5710020	Thailand	Asia	L2.3.4	Asia	Europe
ERR2512432	UK	Europe	L2.3.4	Europe	Asia
SRR671856	China	Asia	L2.3.4	Asia	Oceania
SRR5817463	Australia	Oceania	L2.3.4	Oceania	Asia
SRR5709778	Thailand	Asia	L2.3.4	Asia	Europe
SRR8237375	Switzerland	Europe	L2.3.4	Europe	Asia
SRR5709921	Thailand	Asia	L2.3.4	Asia	Europe
ERR2516459	Netherlands	Europe	L2.3.4	Europe	Asia
SRR10828206	Thailand	Asia	L2.3.4	Asia	Europe
ERR2514814	UK	Europe	L2.3.4	Europe	Asia
SRR10809035	Indonesia	Asia	L2.3.4	Asia	Europe
ERR3275982	Netherlands	Europe	L2.3.4	Europe	Asia
07DS23137	China	Asia	L2.3.4	Asia	Africa
ERR3132277	Congo	Africa	L2.3.4	Africa	Asia
SRR671801	China	Asia	L2.3.4	Asia	Europe
ERR2514669	UK	Europe	L2.3.4	Europe	Asia
SRR5073654	vietnam	Asia	L2.3.4	Asia	Europe
ERR3275728	Netherlands	Europe	L2.3.4	Europe	Asia
SRR5709943	Thailand	Asia	L2.3.4	Asia	Europe
ERR3275809	Netherlands	Europe	L2.3.4	Europe	Asia
07HR08208	China	Asia	L2.3.4	Asia	Europe
SRR7070230	UK	Europe	L2.3.4	Europe	Asia
SRR5341196	India	Asia	L2.3.4	Asia	America
SRR6930915	North America	America	L2.3.4	America	Asia
SRR8380864	India	Asia	L2.3.4	Asia	Europe
ERR2513218	UK	Europe	L2.3.4	Europe	Asia
SRR7898225	India	Asia	L2.3.4	Asia	Europe
ERR3276261	Netherlands	Europe	L2.3.4	Europe	Asia
ERR2510293	Pakistan	Asia	L2.3.4	Asia	Europe
ERR2514866	UK	Europe	L2.3.4	Europe	Asia
SRR5341252	India	Asia	L2.3.4	Asia	Europe
ERR3275690	Netherlands	Europe	L2.3.4	Europe	Asia
SRR5067260	vietnam	Asia	L2.3.4	Asia	Europe
ERR2514795	UK	Europe	L2.3.4	Europe	Asia
SRR5710012	Thailand	Asia	L2.3.4	Asia	Europe
SRR8237382	Switzerland	Europe	L2.3.4	Europe	Asia
07DS02154	China	Asia	L2.3.4	Asia	Europe
ERR3275703	Netherlands	Europe	L2.3.4	Europe	Asia
07MDR23324	China	Asia	L2.3.4	Asia	Africa
ERR3132279	Congo	Africa	L2.3.4	Africa	Asia
07MDR15334	China	Asia	L2.3.4	Asia	Africa
SRR3725694	South Africa	Africa	L2.3.4	Africa	Europe
ERR2514587	UK	Europe	L2.3.4	Europe	Africa
ERR2515174	South Africa	Africa	L2.3.4	Africa	Europe
SRR7068891	UK	Europe	L2.3.4	Europe	Africa
SRR3725685	South Africa	Africa	L2.3.4	Africa	Asia
SRR7517746	Thailand	Asia	L2.3.4	Asia	Africa
SRR3725692	South Africa	Africa	L2.3.4	Africa	Asia
07DS31113	China	Asia	L2.3.4	Asia	Europe
ERR2517275	Netherlands	Europe	L2.3.4	Europe	Asia
07DS17150	China	Asia	L2.3.4	Asia	Europe
ERR2513935	UK	Europe	L2.3.4	Europe	Asia
SRR671807	China	Asia	L2.3.4	Asia	Europe
ERR3275981	Netherlands	Europe	L2.3.4	Europe	Asia
07HR17130	China	Asia	L2.3.4	Asia	Europe
ERR2446503	Netherlands	Europe	L2.3.4	Europe	Asia
SRR5074185	vietnam	Asia	L2.3.4	Asia	America
SRR7496499	North America	America	L2.3.4	America	Asia
SRR5073524	vietnam	Asia	L2.3.4	Asia	Europe
ERR2199835	German_	Europe	L2.3.4	Europe	Asia
SRR5067456	vietnam	Asia	L2.3.4	Asia	Europe
ERR3275464	Netherlands	Europe	L2.3.4	Europe	Asia
SRR5073638	vietnam	Asia	L2.3.4	Asia	Oceania
ERR2503439	Australia	Oceania	L2.3.4	Oceania	Asia
07DS12440	China	Asia	L2.3.5	Asia	Oceania
SRR6047962	Australia	Oceania	L2.3.5	Oceania	Asia
SRR5073787	vietnam	Asia	L2.3.5	Asia	Europe
ERR2516239	Belgium	Europe	L2.3.5	Europe	Asia
07DS12232	China	Asia	L2.3.5	Asia	Africa
ERR2515365	South Africa	Africa	L2.3.5	Africa	Europe
ERR2513063	UK	Europe	L2.3.5	Europe	Asia
07MDR23502	China	Asia	L2.3.5	Asia	Africa
ERR3132236	Congo	Africa	L2.3.5	Africa	Asia
07MDR12251	China	Asia	L2.3.5	Asia	Europe
ERR3275768	Netherlands	Europe	L2.3.5	Europe	Asia
07HR15223	China	Asia	L2.3.5	Asia	Europe
ERR2446203	Netherlands	Europe	L2.3.5	Europe	Asia
07MDR10443	China	Asia	L2.3.5	Asia	Europe
SRR6045520	UK	Europe	L2.3.5	Europe	Asia
07MDR18163	China	Asia	L2.3.5	Asia	Oceania
ERR1143541	Australia	Oceania	L2.3.5	Oceania	Asia
SRR671785	China	Asia	L2.3.5	Asia	Europe
ERR400436	UK	Europe	L2.3.5	Europe	Asia
SRR5065664	vietnam	Asia	L2.3.5	Asia	America
ERR2184332	Peru	America	L2.3.5	America	Europe
ERR3276088	Netherlands	Europe	L2.3.5	Europe	Asia
SRR10809054	Indonesia	Asia	L2.3.5	Asia	Europe
ERR3275856	Netherlands	Europe	L2.3.5	Europe	Asia
SRR6480382	Indonesia	Asia	L2.3.5	Asia	Europe
SRR6045210	UK	Europe	L2.3.5	Europe	America
SRR10808403	Peru	America	L2.3.5	America	Africa
ERR3132136	Congo	Africa	L2.3.5	Africa	Asia
ERR1213893	South Korea	Asia	L2.3.5	Asia	America
SRR3732690	Peru	America	L2.3.5	America	Europe
ERR3276209	Netherlands	Europe	L2.3.5	Europe	America
ERR2510190	Peru	America	L2.3.5	America	Asia
SRR2024971	China	Asia	L2.3.5	Asia	Europe
ERR2512409	UK	Europe	L2.3.5	Europe	Asia
SRR8651639	China	Asia	L2.3.5	Asia	Europe
ERR2446564	Netherlands	Europe	L2.3.5	Europe	Asia
SRR8651590	China	Asia	L2.3.5	Asia	Oceania
SRR5817462	Australia	Oceania	L2.3.5	Oceania	Asia
SRR5067308	vietnam	Asia	L2.3.5	Asia	Europe
SRR7070434	UK	Europe	L2.3.5	Europe	Asia
SRR5709837	Thailand	Asia	L2.3.5	Asia	America
ERR3287807	Peru	America	L2.3.5	America	Asia
SRR5067465	vietnam	Asia	L2.3.5	Asia	Europe
ERR3275900	Netherlands	Europe	L2.3.5	Europe	Asia
DRR185120	Vietnam	Asia	L2.3.5	Asia	America
SRR10808597	Peru	America	L2.3.5	America	Europe
SRR7131237	Italy	Europe	L2.3.5	Europe	Asia
ERR2843514	vietnam	Asia	L2.3.5	Asia	Europe
ERR3275914	Netherlands	Europe	L2.3.5	Europe	Asia
ERR3273174	Indonesia	Asia	L2.3.5	Asia	Europe
SRR7069464	UK	Europe	L2.3.5	Europe	Asia
SRR5067619	vietnam	Asia	L2.3.5	Asia	Europe
ERR2027303	UK	Europe	L2.3.5	Europe	Asia
S063	China	Asia	L2.3.5	Asia	Europe
ERR2516613	Netherlands	Europe	L2.3.5	Europe	Asia
SRR10828643	Thailand	Asia	L2.3.5	Asia	Europe
ERR2514842	UK	Europe	L2.3.5	Europe	Asia
07MDR14349	China	Asia	L2.3.5	Asia	Europe
ERR2516494	Netherlands	Europe	L2.3.5	Europe	Asia
SRR5073504	vietnam	Asia	L2.3.5	Asia	Oceania
ERR1143543	Australia	Oceania	L2.3.5	Oceania	Asia
07MDR04215	China	Asia	L2.3.5	Asia	Europe
ERR2513130	UK	Europe	L2.3.5	Europe	Asia
07MDR12332	China	Asia	L2.3.5	Asia	Europe
ERR2199918	German_	Europe	L2.3.5	Europe	Asia
SRR5073683	vietnam	Asia	L2.3.5	Asia	Europe
SRR6045634	UK	Europe	L2.3.5	Europe	Asia
SRR5341204	India	Asia	L2.3.5	Asia	Europe
ERR2516841	UK	Europe	L2.3.5	Europe	Asia
SRR5341213	India	Asia	L2.3.5	Asia	Europe
ERR2517125	UK	Europe	L2.3.5	Europe	Asia
SRR3105778	India	Asia	L2.3.5	Asia	Europe
ERR2517122	UK	Europe	L2.3.5	Europe	Asia
SRR5341286	India	Asia	L2.3.5	Asia	America
SRR7496497	North America	America	L2.3.5	America	Asia
SRR671758	China	Asia	L2.3.5	Asia	Europe
SRR7069419	UK	Europe	L2.3.5	Europe	Asia
SRR8651610	China	Asia	L2.3.5	Asia	Europe
SRR7131057	Italy	Europe	L2.3.5	Europe	Asia
SRR671786	China	Asia	L2.3.5	Asia	Africa
ERR2515503	South Africa	Africa	L2.3.5	Africa	Asia
SRR6480386	Indonesia	Asia	L2.3.5	Asia	Europe
ERR2517429	Netherlands	Europe	L2.3.5	Europe	Asia
07MDR04253	China	Asia	L2.3.5	Asia	Europe
ERR158609	russia	Europe	L2.3.5	Europe	Asia
SRR5073924	vietnam	Asia	L2.3.5	Asia	Oceania
SRR6079942	Australia	Oceania	L2.3.5	Oceania	Europe
ERR2514831	UK	Europe	L2.3.5	Europe	Oceania
SRR5526639	Papua New Guinea	Oceania	L2.3.5	Oceania	Asia
DRR184605	Vietnam	Asia	L2.3.5	Asia	Europe
ERR2516290	Belgium	Europe	L2.3.5	Europe	Asia
SRR5073514	vietnam	Asia	L2.3.5	Asia	Europe
ERR2514526	UK	Europe	L2.3.5	Europe	Asia
SRR5073600	vietnam	Asia	L2.3.5	Asia	Europe
ERR2446436	Netherlands	Europe	L2.3.5	Europe	Asia
SRR5074191	vietnam	Asia	L2.3.5	Asia	Europe
ERR551928	German_	Europe	L2.3.5	Europe	Asia
SRR3724939	Thailand	Asia	L2.3.5	Asia	Europe
ERR2512542	UK	Europe	L2.3.5	Europe	Asia
SRR3724970	Thailand	Asia	L2.3.5	Asia	Europe
SRR7072843	Sweden	Europe	L2.3.5	Europe	Asia
SRR5709770	Thailand	Asia	L2.3.5	Asia	Europe
ERR2516965	UK	Europe	L2.3.5	Europe	Asia
SRR10808738	Indonesia	Asia	L2.3.5	Asia	Europe
ERR2446583	Netherlands	Europe	L2.3.5	Europe	Asia
SRR5067277	vietnam	Asia	L2.3.5	Asia	America
ERR3148206	Mexico	America	L2.3.5	America	Asia
ERR2843518	vietnam	Asia	L2.3.5	Asia	Europe
SRR1144811	Sweden	Europe	L2.3.5	Europe	Asia
SRR5067265	vietnam	Asia	L2.3.5	Asia	Oceania
SRR6047968	Australia	Oceania	L2.3.5	Oceania	Asia
SRR5065300	vietnam	Asia	L2.3.5	Asia	Oceania
SRR6047943	Australia	Oceania	L2.3.5	Oceania	Asia
SRR5065245	vietnam	Asia	L2.3.5	Asia	Europe
ERR2677398	German_	Europe	L2.3.5	Europe	Asia
SRR3724940	Thailand	Asia	L2.3.5	Asia	Europe
SRR8237295	Switzerland	Europe	L2.3.5	Europe	Asia
SRR5341212	India	Asia	L2.3.5	Asia	Europe
ERR2513936	UK	Europe	L2.3.5	Europe	Oceania
SRR5817465	Australia	Oceania	L2.3.5	Oceania	Africa
SRR5535924	Tanzania	Africa	L2.3.5	Africa	Asia
ERR1213887	South Korea	Asia	L2.3.5	Asia	Africa
ERR3132127	Congo	Africa	L2.3.5	Africa	Asia
SRR5065484	vietnam	Asia	L2.3.5	Asia	Oceania
SRR6047933	Australia	Oceania	L2.3.5	Oceania	Asia
SRR5067404	vietnam	Asia	L2.3.5	Asia	Europe
ERR2512616	UK	Europe	L2.3.5	Europe	Asia
SRR5067359	vietnam	Asia	L2.3.5	Asia	America
ERR2516727	Peru	America	L2.3.5	America	Asia
SRR8217881	vietnam	Asia	L2.3.5	Asia	Europe
ERR2199831	German_	Europe	L2.3.5	Europe	Asia
SRR5065543	vietnam	Asia	L2.3.5	Asia	Europe
ERR2516416	Netherlands	Europe	L2.3.5	Europe	Asia
07MDR19213	China	Asia	L2.3.5	Asia	Europe
ERR2515091	UK	Europe	L2.3.5	Europe	Asia
SRR3105790	India	Asia	L2.3.5	Asia	Europe
SRR7068935	UK	Europe	L2.3.5	Europe	Asia
SRR8380862	India	Asia	L2.3.5	Asia	Oceania
SRR5310920	New Zealand	Oceania	L2.3.5	Oceania	Europe
SRR7131287	Italy	Europe	L2.3.5	Europe	Asia
ERR2510303	Pakistan	Asia	L2.3.5	Asia	Europe
SRR6046610	UK	Europe	L2.3.5	Europe	Asia
SRR10809059	Indonesia	Asia	L2.3.5	Asia	Europe
ERR2446506	Netherlands	Europe	L2.3.5	Europe	Asia
SRR5067375	vietnam	Asia	L2.3.5	Asia	Europe
ERR2512506	UK	Europe	L2.3.5	Europe	Asia
SRR5073974	vietnam	Asia	L2.3.5	Asia	Europe
ERR2512742	UK	Europe	L2.3.5	Europe	Asia
SRR5184971	Thailand	Asia	L2.3.5	Asia	Africa
SRR3724804	Congo	Africa	L2.3.5	Africa	Asia
SRR5073750	vietnam	Asia	L2.3.5	Asia	America
ERR2433005	Brazil	America	L2.3.5	America	Europe
ERR2517256	Netherlands	Europe	L2.3.5	Europe	Oceania
ERR2503371	Australia	Oceania	L2.3.5	Oceania	Europe
ERR3275894	Netherlands	Europe	L2.3.5	Europe	Asia
SRR5065420	vietnam	Asia	L2.3.5	Asia	Europe
ERR3276282	Netherlands	Europe	L2.3.5	Europe	Asia
SRR5065572	vietnam	Asia	L2.3.5	Asia	Europe
ERR2512413	UK	Europe	L2.3.5	Europe	Asia
SRR6480326	Indonesia	Asia	L2.3.5	Asia	Africa
SRR3724752	South Africa	Africa	L2.3.5	Africa	Europe
ERR3275699	Netherlands	Europe	L2.3.5	Europe	Africa
ERR970443	South Africa	Africa	L2.3.5	Africa	America
SRR6930908	North America	America	L2.3.5	America	Africa
ERR2515700	South Africa	Africa	L2.3.5	Africa	Europe
SRR6046181	UK	Europe	L2.3.5	Europe	Africa
ERR3340699	South Africa	Africa	L2.3.5	Africa	Oceania
ERR2503558	Australia	Oceania	L2.3.5	Oceania	Africa
ERR3340726	South Africa	Africa	L2.3.5	Africa	Europe
SRR6044832	UK	Europe	L2.3.5	Europe	Africa
ERR234567	russia	Europe	L2.3.6	Europe	Asia
SRR3724761	Thailand	Asia	L2.3.6	Asia	Oceania
ERR1143534	Australia	Oceania	L2.3.6	Oceania	Asia
07MDR04129	China	Asia	L2.3.6	Asia	Africa
ERR2515841	South Africa	Africa	L2.3.6	Africa	Europe
ERR2514915	UK	Europe	L2.3.6	Europe	Africa
ERR2515943	South Africa	Africa	L2.3.6	Africa	America
SRR6930907	North America	America	L2.3.6	America	Asia
DRR130209	Japan	Asia	L2.3.6	Asia	Europe
SRR6046297	UK	Europe	L2.3.6	Europe	Asia
SRR8237309	Nepal	Asia	L2.3.6	Asia	Europe
SRR7069307	UK	Europe	L2.3.6	Europe	Asia
SRR8380932	India	Asia	L2.3.6	Asia	Europe
ERR2517038	UK	Europe	L2.3.6	Europe	Asia
SRR8237317	Nepal	Asia	L2.3.6	Asia	Europe
SRR1163462	Sweden	Europe	L2.3.6	Europe	Asia
SRR8237332	Nepal	Asia	L2.3.6	Asia	Europe
ERR2514226	UK	Europe	L2.3.6	Europe	Asia
SRR3105738	India	Asia	L2.3.6	Asia	Europe
ERR2516823	UK	Europe	L2.3.6	Europe	Oceania
ERR1143539	Australia	Oceania	L2.3.6	Oceania	Asia
SRR8237301	Nepal	Asia	L2.3.6	Asia	Oceania
ERR1143536	Australia	Oceania	L2.3.6	Oceania	Asia
SRR3105797	India	Asia	L2.3.6	Asia	Europe
ERR2516387	Belgium	Europe	L2.3.6	Europe	Africa
ERR3132227	Congo	Africa	L2.3.6	Africa	Asia
SRR8237333	Nepal	Asia	L2.3.6	Asia	Europe
ERR2514474	UK	Europe	L2.3.6	Europe	Asia
SRR8237302	Nepal	Asia	L2.3.6	Asia	Europe
SRR6046583	UK	Europe	L2.3.6	Europe	Asia
SRR3105784	India	Asia	L2.3.6	Asia	Oceania
ERR1143531	Australia	Oceania	L2.3.6	Oceania	Africa
ERR3132232	Congo	Africa	L2.3.6	Africa	Europe
ERR3276150	Netherlands	Europe	L2.3.6	Europe	Oceania
ERR2503520	Australia	Oceania	L2.3.6	Oceania	Europe
ERR2516796	UK	Europe	L2.3.6	Europe	Asia
SRR8380935	India	Asia	L2.3.6	Asia	Oceania
ERR1143527	Australia	Oceania	L2.3.6	Oceania	Europe
ERR2516799	UK	Europe	L2.3.6	Europe	Oceania
ERR1136601	Australia	Oceania	L2.3.6	Oceania	Europe
SRR7131026	Italy	Europe	L2.3.6	Europe	Oceania
SRR6047928	Australia	Oceania	L2.3.6	Oceania	Europe
ERR2514882	UK	Europe	L2.3.6	Europe	Asia
SRR5341341	India	Asia	L2.3.6	Asia	Oceania
ERR1143524	Australia	Oceania	L2.3.6	Oceania	Europe
SRR6046578	UK	Europe	L2.3.6	Europe	Asia
SRR10147696	Iran	Asia	L2.3.6	Asia	Africa
SRR1049687	Uganda	Africa	L2.3.6	Africa	Oceania
ERR1143529	Australia	Oceania	L2.3.6	Oceania	Europe
ERR3276166	Netherlands	Europe	L2.3.6	Europe	Oceania
ERR1143526	Australia	Oceania	L2.3.6	Oceania	Europe
ERR2516762	UK	Europe	L2.3.6	Europe	Asia
ERR2510355	Pakistan	Asia	L2.3.6	Asia	Europe
ERR2516793	UK	Europe	L2.3.6	Europe	Asia
ERR1213886	South Korea	Asia	L2.3.6	Asia	Africa
ERR3132126	Congo	Africa	L2.3.6	Africa	Europe
ERR2516711	Netherlands	Europe	L2.3.6	Europe	Asia
SRR5073829	vietnam	Asia	L2.3.6	Asia	Europe
SRR7517754	Switzerland	Europe	L2.3.6	Europe	Asia
SRR5073907	vietnam	Asia	L2.3.6	Asia	Europe
ERR2514780	UK	Europe	L2.3.6	Europe	Asia
ERR2843506	vietnam	Asia	L2.3.6	Asia	Europe
ERR3276218	Netherlands	Europe	L2.3.6	Europe	Asia
SRR8651574	China	Asia	L2.3.6	Asia	Europe
ERR2516365	Belgium	Europe	L2.3.6	Europe	Asia
07MDR05110	China	Asia	L2.3.6	Asia	Africa
ERR3132293	Congo	Africa	L2.3.6	Africa	Asia
SRR10828196	Thailand	Asia	L2.3.6	Asia	Africa
ERR3132284	Congo	Africa	L2.3.6	Africa	Asia
ERR1213832	South Korea	Asia	L2.3.6	Asia	Africa
ERR3132083	Congo	Africa	L2.3.6	Africa	Asia
07MDR07171	China	Asia	L2.3.6	Asia	Europe
SRR1162842	Sweden	Europe	L2.3.6	Europe	Asia
SRR8217886	vietnam	Asia	L2.3.6	Asia	Europe
SRR7069735	UK	Europe	L2.3.6	Europe	Asia
SRR5709976	Thailand	Asia	L2.3.6	Asia	Europe
ERR2199870	German_	Europe	L2.3.6	Europe	Asia
SRR5709786	Thailand	Asia	L2.3.6	Asia	Europe
ERR3276117	Netherlands	Europe	L2.3.6	Europe	Asia
07DS03362	China	Asia	L2.3.6	Asia	Europe
ERR3276095	Netherlands	Europe	L2.3.6	Europe	Asia
07DS10144	China	Asia	L2.3.6	Asia	Europe
ERR2510659	Italy	Europe	L2.3.6	Europe	Asia
07MDR04149	China	Asia	L2.3.6	Asia	Africa
ERR3132283	Congo	Africa	L2.3.6	Africa	Asia
07DS18106	China	Asia	L2.3.6	Asia	Europe
SRR7069447	UK	Europe	L2.3.6	Europe	Asia
DRR034341	Japan	Asia	L2.3.6	Asia	Oceania
SRR6339656	Australia	Oceania	L2.3.6	Oceania	Asia
SRR5073766	vietnam	Asia	L2.3.6	Asia	Europe
ERR3275334	Netherlands	Europe	L2.3.6	Europe	Africa
SRR3724975	South Africa	Africa	L2.3.6	Africa	Europe
ERR3276241	Netherlands	Europe	L2.3.6	Europe	Africa
ERR1873465	South Africa	Africa	L2.3.6	Africa	Europe
ERR2516817	UK	Europe	L2.3.6	Europe	Africa
ERR1873469	South Africa	Africa	L2.3.6	Africa	Europe
SRR6511608	Portugal	Europe	L2.3.6	Europe	Africa
ERR1873559	South Africa	Africa	L2.3.6	Africa	Europe
ERR2677440	German_	Europe	L2.3.6	Europe	Africa
ERR1873455	South Africa	Africa	L2.3.6	Africa	Asia
07MDR01135	China	Asia	L2.3.6	Asia	Europe
ERR2516226	Belgium	Europe	L2.3.6	Europe	Asia
07MDR30126	China	Asia	L2.3.6	Asia	Europe
SRR6807743	Moldova	Europe	L2.3.6	Europe	Asia
07DS06141	China	Asia	L2.3.6	Asia	Europe
SRR7070472	UK	Europe	L2.3.6	Europe	Asia
SRR2024921	China	Asia	L2.3.6	Asia	Africa
ERR3132088	Congo	Africa	L2.3.6	Africa	Asia
SRR2024975	China	Asia	L2.3.6	Asia	Europe
SRR8237296	Switzerland	Europe	L2.3.6	Europe	Asia
07DS10342	China	Asia	L2.3.6	Asia	Africa
ERR3077941	Tanzania	Africa	L2.3.6	Africa	Asia
SRR2024940	China	Asia	L2.3.6	Asia	Europe
SRR7131137	Italy	Europe	L2.3.6	Europe	Asia
07MDR10142	China	Asia	L2.3.6	Asia	Europe
ERR2514891	UK	Europe	L2.3.6	Europe	Asia
SRR1173286	India	Asia	L2.3.6	Asia	Europe
SRR1165394	Sweden	Europe	L2.3.6	Europe	Asia
SRR10809061	Indonesia	Asia	L2.3.6	Asia	Oceania
SRR5310924	New Zealand	Oceania	L2.3.6	Oceania	Asia
SRR10809134	Indonesia	Asia	L2.3.6	Asia	Europe
SRR3675314	UK	Europe	L2.3.6	Europe	Asia
SRR1019189	China	Asia	L2.3.6	Asia	Oceania
SRR5817468	Australia	Oceania	L2.3.6	Oceania	Asia
SRR8380894	India	Asia	L2.3.6	Asia	Europe
ERR2446151	Netherlands	Europe	L2.3.6	Europe	Oceania
SRR6047917	Australia	Oceania	L2.3.6	Oceania	Asia
SRR8651597	China	Asia	L2.3.6	Asia	Europe
ERR2513675	UK	Europe	L2.3.6	Europe	Asia
07DS15102	China	Asia	L2.3.6	Asia	Europe
ERR2516360	Belgium	Europe	L2.3.6	Europe	Asia
SRR5065692	vietnam	Asia	L2.3.6	Asia	Europe
ERR3275661	Netherlands	Europe	L2.3.6	Europe	Asia
DRR130175	Japan	Asia	L2.3.6	Asia	Europe
ERR2027227	UK	Europe	L2.3.6	Europe	Asia
S068	China	Asia	L2.3.6	Asia	Africa
SRR3724944	South Africa	Africa	L2.3.6	Africa	Asia
SRR6480477	Indonesia	Asia	L2.3.6	Asia	Europe
ERR2446458	Netherlands	Europe	L2.3.6	Europe	Asia
SRR10397199	Georgia	Asia	L2.3.6	Asia	Europe
SRR10380142	Moldova	Europe	L2.3.6	Europe	Asia
SRR6356955	Azerbaijan	Asia	L2.3.6	Asia	Europe
ERR229999	russia	Europe	L2.3.6	Europe	Asia
SRR7516442	Georgia	Asia	L2.3.6	Asia	Europe
ERR2516895	UK	Europe	L2.3.6	Europe	Asia
SRR6357004	Azerbaijan	Asia	L2.3.6	Asia	Europe
ERR2512607	UK	Europe	L2.3.6	Europe	Asia
SRR5153279	Georgia	Asia	L2.3.6	Asia	Europe
ERR144591	russia	Europe	L2.3.6	Europe	Asia
SRR7534915	Kazakhstan	Asia	L2.3.6	Asia	Europe
SRR10380116	Moldova	Europe	L2.3.6	Europe	Asia
SRR10303322	Kazakhstan	Asia	L2.3.6	Asia	Europe
ERR403225	russia	Europe	L2.3.6	Europe	Asia
SRR7654039	Azerbaijan	Asia	L2.3.6	Asia	Europe
SRR7069952	UK	Europe	L2.3.6	Europe	Africa
ERR2707122	Congo	Africa	L2.3.6	Africa	Europe
ERR229964	russia	Europe	L2.3.6	Europe	Asia
SRR3085274	Tajikistan	Asia	L2.3.6	Asia	Europe
SRR3743397	Moldova	Europe	L2.3.6	Europe	Asia
SRR3085293	Tajikistan	Asia	L2.3.6	Asia	Europe
ERR108514	russia	Europe	L2.3.6	Europe	Asia
SRR3082108	Tajikistan	Asia	L2.3.6	Asia	Europe
SRR7645907	Moldova	Europe	L2.3.6	Europe	Asia
SRR7516405	Georgia	Asia	L2.3.6	Asia	Europe
ERR2677418	German_	Europe	L2.3.6	Europe	Asia
SRR5153220	Georgia	Asia	L2.3.6	Asia	Europe
SRR6256968	russia	Europe	L2.3.6	Europe	Asia
SRR7653612	Azerbaijan	Asia	L2.3.6	Asia	Europe
ERR144635	russia	Europe	L2.3.6	Europe	Asia
SRR5152896	Georgia	Asia	L2.3.6	Asia	Europe
ERR133888	russia	Europe	L2.3.6	Europe	Asia
SRR10397262	Georgia	Asia	L2.3.6	Asia	Europe
ERR133900	russia	Europe	L2.3.6	Europe	Asia
SRR1173675	Iran	Asia	L2.3.6	Asia	Europe
ERR117456	russia	Europe	L2.3.6	Europe	Asia
SRR7652971	Azerbaijan	Asia	L2.3.6	Asia	Europe
SRR6257051	russia	Europe	L2.3.6	Europe	Asia
SRR5153214	Georgia	Asia	L2.3.6	Asia	Europe
ERR2041772	Serbia	Europe	L2.3.6	Europe	Asia
SRR10397219	Georgia	Asia	L2.3.6	Asia	Europe
ERR2516196	Belgium	Europe	L2.3.6	Europe	Asia
SRR3086356	Tajikistan	Asia	L2.3.6	Asia	Europe
ERR403245	russia	Europe	L2.3.6	Europe	Asia
SRR6357005	Azerbaijan	Asia	L2.3.6	Asia	Europe
SRR6458448	Belarus	Europe	L2.3.6	Europe	Asia
SRR5152902	Georgia	Asia	L2.3.6	Asia	Europe
ERR108499	russia	Europe	L2.3.6	Europe	Asia
SRR6356987	Azerbaijan	Asia	L2.3.6	Asia	Europe
SRR5266536	russia	Europe	L2.3.6	Europe	Asia
SRR5153307	Georgia	Asia	L2.3.6	Asia	Europe
SRR6458394	Belarus	Europe	L2.3.6	Europe	Asia
SRR7516313	Georgia	Asia	L2.3.6	Asia	Europe
SRR3085282	Italy	Europe	L2.3.6	Europe	Asia
SRR10397211	Georgia	Asia	L2.3.6	Asia	Europe
ERR3276267	Netherlands	Europe	L2.3.6	Europe	America
ERR3148180	Mexico	America	L2.3.6	America	Europe
SRR1169046	Belarus	Europe	L2.3.6	Europe	Asia
SRR5153242	Georgia	Asia	L2.3.6	Asia	Europe
SRR8352463	russia	Europe	L2.3.6	Europe	Asia
SRR7516392	Georgia	Asia	L2.3.6	Asia	Europe
SRR8354585	russia	Europe	L2.3.6	Europe	Asia
SRR5153269	Georgia	Asia	L2.3.6	Asia	Europe
SRR8354336	russia	Europe	L2.3.6	Europe	Asia
SRR5153321	Georgia	Asia	L2.3.6	Asia	Europe
ERR2516804	UK	Europe	L2.3.6	Europe	Asia
SRR5153612	Azerbaijan	Asia	L2.3.6	Asia	Europe
SRR7781512	Italy	Europe	L2.3.6	Europe	America
ERR3287493	Peru	America	L2.3.6	America	Asia
SRR7516391	Georgia	Asia	L2.3.6	Asia	Europe
ERR2041783	Serbia	Europe	L2.3.6	Europe	Asia
SRR10303337	Kazakhstan	Asia	L2.3.6	Asia	Europe
ERR2677457	German_	Europe	L2.3.6	Europe	Asia
SRR5153336	Georgia	Asia	L2.3.6	Asia	Europe
ERR2516263	Belgium	Europe	L2.3.6	Europe	Asia
SRR7655981	Azerbaijan	Asia	L2.3.6	Asia	Europe
SRR1163339	Sweden	Europe	L2.3.6	Europe	Asia
SRR10430359	Kazakhstan	Asia	L2.3.6	Asia	Europe
ERR2677427	German_	Europe	L2.3.6	Europe	Asia
SRR1173192	Iran	Asia	L2.3.6	Asia	Europe
SRR8434639	russia	Europe	L2.3.6	Europe	Asia
SRR6356977	Azerbaijan	Asia	L2.3.6	Asia	Europe
SRR8847014	russia	Europe	L2.3.6	Europe	Asia
SRR7516336	Georgia	Asia	L2.3.6	Asia	Europe
SRR8357275	russia	Europe	L2.3.6	Europe	Asia
SRR7516288	Georgia	Asia	L2.3.6	Asia	Europe
SRR8433589	russia	Europe	L2.3.6	Europe	Asia
SRR5709907	Thailand	Asia	L2.3.6	Asia	Europe
SRR8365894	russia	Europe	L2.3.6	Europe	Asia
SRR3085302	Tajikistan	Asia	L2.3.6	Asia	Europe
SRR6807701	Moldova	Europe	L2.3.6	Europe	Asia
SRR5153273	Georgia	Asia	L2.3.6	Asia	Europe
SRR1166118	Moldova	Europe	L2.3.6	Europe	Asia
SRR10397134	Georgia	Asia	L2.3.6	Asia	Europe
ERR2677412	German_	Europe	L2.3.6	Europe	Asia
SRR10397221	Georgia	Asia	L2.3.6	Asia	Europe
ERR2510723	Italy	Europe	L2.3.6	Europe	Asia
SRR7516455	Georgia	Asia	L2.3.6	Asia	Europe
SRR5266542	russia	Europe	L2.3.6	Europe	Asia
SRR5153264	Georgia	Asia	L2.3.6	Asia	Europe
SRR1165477	Sweden	Europe	L2.3.6	Europe	Asia
SRR7516448	Georgia	Asia	L2.3.6	Asia	Europe
ERR133837	russia	Europe	L2.3.6	Europe	Asia
SRR10397189	Georgia	Asia	L2.3.6	Asia	Europe
ERR234651	russia	Europe	L2.3.6	Europe	Asia
SRR10397154	Georgia	Asia	L2.3.6	Asia	Europe
ERR2516270	Belgium	Europe	L2.3.6	Europe	Asia
SRR5153318	Georgia	Asia	L2.3.6	Asia	Europe
SRR7781510	Italy	Europe	L2.3.6	Europe	Asia
SRR5153259	Georgia	Asia	L2.3.6	Asia	Europe
SRR6458451	Belarus	Europe	L2.3.6	Europe	Asia
SRR7655469	Azerbaijan	Asia	L2.3.6	Asia	Europe
SRR6256965	russia	Europe	L2.3.6	Europe	Asia
SRR6356996	Azerbaijan	Asia	L2.3.6	Asia	Europe
SRR6458445	Belarus	Europe	L2.3.6	Europe	Asia
SRR5153605	Azerbaijan	Asia	L2.3.6	Asia	Europe
ERR2517033	UK	Europe	L2.3.6	Europe	Asia
SRR10397139	Georgia	Asia	L2.3.6	Asia	Europe
ERR108453	russia	Europe	L2.3.6	Europe	Asia
SRR5152908	Georgia	Asia	L2.3.6	Asia	Europe
SRR3743384	Moldova	Europe	L2.3.6	Europe	Asia
SRR7516427	Georgia	Asia	L2.3.6	Asia	Europe
SRR6257054	russia	Europe	L2.3.6	Europe	Asia
SRR7653608	Azerbaijan	Asia	L2.3.6	Asia	Europe
SRR1144743	Sweden	Europe	L2.3.6	Europe	Asia
SRR5153208	Georgia	Asia	L2.3.6	Asia	Europe
ERR403307	russia	Europe	L2.3.6	Europe	Asia
SRR5153320	Georgia	Asia	L2.3.6	Asia	Europe
ERR133879	russia	Europe	L2.3.6	Europe	Asia
SRR10397094	Georgia	Asia	L2.3.6	Asia	Europe
ERR2516349	Belgium	Europe	L2.3.6	Europe	Asia
ERR2851370	Lebanon	Asia	L2.3.6	Asia	Europe
ERR3275745	Netherlands	Europe	L2.3.6	Europe	Asia
SRR5153826	Azerbaijan	Asia	L2.3.6	Asia	Europe
SRR1181074	Belarus	Europe	L2.3.6	Europe	Asia
SRR7653083	Azerbaijan	Asia	L2.3.6	Asia	Europe
SRR7517694	Switzerland	Europe	L2.3.6	Europe	Asia
SRR7516307	Georgia	Asia	L2.3.6	Asia	Europe
SRR10379886	Moldova	Europe	L2.3.6	Europe	Asia
SRR7516428	Georgia	Asia	L2.3.6	Asia	Europe
SRR8369894	russia	Europe	L2.3.6	Europe	Asia
SRR10397122	Georgia	Asia	L2.3.6	Asia	Europe
ERR552667	German_	Europe	L2.3.6	Europe	Asia
SRR1172288	Iran	Asia	L2.3.6	Asia	Europe
SRR1163104	Belarus	Europe	L2.3.6	Europe	Asia
SRR10430345	Kazakhstan	Asia	L2.3.6	Asia	Europe
ERR158581	russia	Europe	L2.3.6	Europe	Asia
SRR5152936	Georgia	Asia	L2.3.6	Asia	Europe
SRR6256983	russia	Europe	L2.3.6	Europe	Asia
SRR3082116	Tajikistan	Asia	L2.3.6	Asia	Europe
SRR8335148	russia	Europe	L2.3.6	Europe	Asia
SRR6357007	Azerbaijan	Asia	L2.3.6	Asia	Europe
ERR133880	russia	Europe	L2.3.6	Europe	Asia
SRR10397212	Georgia	Asia	L2.3.6	Asia	Europe
SRR8362612	russia	Europe	L2.3.6	Europe	Asia
SRR5709953	Thailand	Asia	L2.3.6	Asia	Europe
ERR2514942	UK	Europe	L2.3.6	Europe	Asia
S120	China	Asia	L2.3.6	Asia	Europe
ERR2513189	UK	Europe	L2.3.6	Europe	Asia
ERR1213880	South Korea	Asia	L2.3.6	Asia	Africa
ERR3132119	Congo	Africa	L2.3.6	Africa	Asia
SRR5065533	vietnam	Asia	L2.3.6	Asia	Europe
SRR7069676	UK	Europe	L2.3.6	Europe	Asia
07DS03130	China	Asia	L2.3.6	Asia	Europe
ERR2513765	UK	Europe	L2.3.6	Europe	Africa
ERR970462	South Africa	Africa	L2.3.6	Africa	Europe
SRR6045989	UK	Europe	L2.3.6	Europe	Africa
ERR2515238	South Africa	Africa	L2.3.6	Africa	Europe
ERR550739	German_	Europe	L2.3.6	Europe	Africa
ERR2515894	South Africa	Africa	L2.3.6	Africa	Europe
ERR3276242	Netherlands	Europe	L2.3.6	Europe	Africa
ERR2515291	South Africa	Africa	L2.3.6	Africa	Asia
07MDR15429	China	Asia	L2.3.6	Asia	Europe
ERR108433	russia	Europe	L2.3.6	Europe	Asia
SRR5152939	Georgia	Asia	L2.3.6	Asia	Europe
ERR229968	russia	Europe	L2.3.6	Europe	Asia
SRR5153072	Azerbaijan	Asia	L2.3.6	Asia	Europe
SRR10379993	Moldova	Europe	L2.3.6	Europe	Asia
SRR10430329	Kazakhstan	Asia	L2.3.6	Asia	Europe
ERR133802	russia	Europe	L2.3.6	Europe	Asia
SRR3086360	Tajikistan	Asia	L2.3.6	Asia	Europe
ERR133863	russia	Europe	L2.3.6	Europe	Asia
SRR10303323	Kazakhstan	Asia	L2.3.6	Asia	Europe
SRR1163459	Sweden	Europe	L2.3.6	Europe	Asia
ERR2510561	Pakistan	Asia	L2.3.6	Asia	Europe
ERR2041942	Serbia	Europe	L2.3.6	Europe	Asia
SRR5153329	Georgia	Asia	L2.3.6	Asia	Europe
ERR2516537	Netherlands	Europe	L2.3.6	Europe	Asia
SRR6356933	Azerbaijan	Asia	L2.3.6	Asia	Europe
SRR10380149	Moldova	Europe	L2.3.6	Europe	Asia
SRR10397120	Georgia	Asia	L2.3.6	Asia	Europe
ERR2512882	UK	Europe	L2.3.6	Europe	Asia
SRR10147690	Iran	Asia	L2.3.6	Asia	Europe
SRR3743497	Moldova	Europe	L2.3.6	Europe	Asia
SRR7655953	Azerbaijan	Asia	L2.3.6	Asia	Europe
ERR2516249	Belgium	Europe	L2.3.6	Europe	Asia
SRR6356969	Azerbaijan	Asia	L2.3.6	Asia	Europe
SRR1166875	Sweden	Europe	L2.3.6	Europe	Asia
SRR6356953	Azerbaijan	Asia	L2.3.6	Asia	Europe
SRR1146359	Sweden	Europe	L2.3.6	Europe	Asia
SRR10397099	Georgia	Asia	L2.3.6	Asia	Europe
ERR2677388	German_	Europe	L2.3.6	Europe	Asia
SRR5153598	Azerbaijan	Asia	L2.3.6	Asia	Europe
SRR6257031	russia	Europe	L2.3.6	Europe	Asia
SRR5153080	Azerbaijan	Asia	L2.3.6	Asia	Europe
SRR6257109	russia	Europe	L2.3.6	Europe	Asia
SRR5153599	Azerbaijan	Asia	L2.3.6	Asia	Europe
ERR2041931	Serbia	Europe	L2.3.6	Europe	Asia
SRR7653011	Azerbaijan	Asia	L2.3.6	Asia	Europe
SRR10614049	russia	Europe	L2.3.6	Europe	Asia
SRR10430347	Kazakhstan	Asia	L2.3.6	Asia	Europe
SRR6458406	Belarus	Europe	L2.3.6	Europe	Asia
SRR10147710	Iran	Asia	L2.3.6	Asia	Europe
ERR2516183	Belgium	Europe	L2.3.6	Europe	Asia
SRR10430362	Kazakhstan	Asia	L2.3.6	Asia	Europe
ERR2041940	Serbia	Europe	L2.3.6	Europe	Asia
SRR10397166	Georgia	Asia	L2.3.6	Asia	Europe
ERR2516285	Belgium	Europe	L2.3.6	Europe	Asia
SRR10303290	Kazakhstan	Asia	L2.3.6	Asia	Europe
ERR228056	russia	Europe	L2.3.6	Europe	Asia
SRR10303316	Kazakhstan	Asia	L2.3.6	Asia	Europe
ERR2677438	German_	Europe	L2.3.6	Europe	Asia
SRR10303341	Kazakhstan	Asia	L2.3.6	Asia	Europe
ERR2516151	Spain	Europe	L2.3.6	Europe	Asia
SRR10430377	Kazakhstan	Asia	L2.3.6	Asia	Europe
ERR133966	russia	Europe	L2.3.6	Europe	Asia
SRR10303288	Kazakhstan	Asia	L2.3.6	Asia	Europe
SRR6807707	Moldova	Europe	L2.3.6	Europe	Asia
SRR10303330	Kazakhstan	Asia	L2.3.6	Asia	Europe
ERR2041939	Serbia	Europe	L2.3.6	Europe	Asia
SRR5153291	Georgia	Asia	L2.3.6	Asia	Europe
ERR137218	russia	Europe	L2.3.6	Europe	Asia
SRR10303292	Kazakhstan	Asia	L2.3.6	Asia	Europe
ERR2516367	Belgium	Europe	L2.3.6	Europe	Asia
SRR10303319	Kazakhstan	Asia	L2.3.6	Asia	Europe
ERR2041943	Serbia	Europe	L2.3.6	Europe	Asia
SRR10430369	Kazakhstan	Asia	L2.3.6	Asia	Europe
SRR5153904	Moldova	Europe	L2.3.6	Europe	Asia
SRR10430367	Kazakhstan	Asia	L2.3.6	Asia	Europe
ERR2041945	Serbia	Europe	L2.3.6	Europe	Asia
SRR10430395	Kazakhstan	Asia	L2.3.6	Asia	Europe
ERR2041928	Serbia	Europe	L2.3.6	Europe	Asia
SRR7516413	Georgia	Asia	L2.3.6	Asia	Europe
SRR6353875	russia	Europe	L2.3.6	Europe	Asia
SRR10430357	Kazakhstan	Asia	L2.3.6	Asia	Europe
ERR2516847	UK	Europe	L2.3.6	Europe	Asia
SRR10303344	Kazakhstan	Asia	L2.3.6	Asia	Europe
ERR2677451	German_	Europe	L2.3.6	Europe	Asia
SRR3086357	Tajikistan	Asia	L2.3.6	Asia	Europe
SRR6257065	russia	Europe	L2.3.6	Europe	Asia
SRR10430335	Kazakhstan	Asia	L2.3.6	Asia	Europe
ERR2041929	Serbia	Europe	L2.3.6	Europe	Asia
SRR5152907	Georgia	Asia	L2.3.6	Asia	Europe
ERR2516377	Belgium	Europe	L2.3.6	Europe	Africa
ERR3132228	Congo	Africa	L2.3.6	Africa	Europe
ERR228048	russia	Europe	L2.3.6	Europe	Asia
SRR10397201	Georgia	Asia	L2.3.6	Asia	Europe
ERR137217	russia	Europe	L2.3.6	Europe	Asia
SRR10430324	Kazakhstan	Asia	L2.3.6	Asia	Europe
ERR158580	russia	Europe	L2.3.6	Europe	Asia
SRR3544734	Georgia	Asia	L2.3.6	Asia	Europe
SRR10380214	Moldova	Europe	L2.3.6	Europe	Asia
SRR3086353	Tajikistan	Asia	L2.3.6	Asia	Europe
ERR234585	russia	Europe	L2.3.6	Europe	Asia
SRR10430370	Kazakhstan	Asia	L2.3.6	Asia	Europe
SRR1166148	Moldova	Europe	L2.3.6	Europe	Asia
SRR671806	China	Asia	L2.3.6	Asia	Europe
ERR144580	russia	Europe	L2.3.6	Europe	Oceania
SRR6339662	Australia	Oceania	L2.3.6	Oceania	Europe
ERR234629	russia	Europe	L2.3.6	Europe	Asia
SRR3085247	Tajikistan	Asia	L2.3.6	Asia	Europe
ERR230005	russia	Europe	L2.3.6	Europe	Asia
SRR10397226	Georgia	Asia	L2.3.6	Asia	Europe
ERR144588	russia	Europe	L2.3.6	Europe	Asia
SRR10397268	Georgia	Asia	L2.3.6	Asia	Europe
ERR2446278	Netherlands	Europe	L2.3.6	Europe	Asia
ERR2510265	Pakistan	Asia	L2.3.6	Asia	Europe
SRR1181097	Belarus	Europe	L2.3.6	Europe	Asia
SRR10147706	Iran	Asia	L2.3.6	Asia	Europe
SRR10379996	Moldova	Europe	L2.3.6	Europe	Asia
SRR6356968	Azerbaijan	Asia	L2.3.6	Asia	Europe
ERR067610	russia	Europe	L2.3.6	Europe	Asia
SRR5153718	Azerbaijan	Asia	L2.3.6	Asia	Europe
ERR228068	russia	Europe	L2.3.6	Europe	Asia
SRR7516311	Georgia	Asia	L2.3.6	Asia	Europe
SRR10380019	Moldova	Europe	L2.3.6	Europe	Asia
SRR3082095	Tajikistan	Asia	L2.3.6	Asia	Europe
ERR158572	russia	Europe	L2.3.6	Europe	Africa
ERR3132247	Congo	Africa	L2.3.6	Africa	Europe
SRR6458430	Belarus	Europe	L2.3.6	Europe	Asia
SRR7652975	Azerbaijan	Asia	L2.3.6	Asia	Europe
SRR8237300	Switzerland	Europe	L2.3.6	Europe	Asia
SRR7655616	Azerbaijan	Asia	L2.3.6	Asia	Europe
ERR108479	russia	Europe	L2.3.6	Europe	Asia
SRR10303335	Kazakhstan	Asia	L2.3.6	Asia	Europe
SRR7755745	Moldova	Europe	L2.3.6	Europe	Asia
SRR6356963	Azerbaijan	Asia	L2.3.6	Asia	Europe
SRR1144773	Sweden	Europe	L2.3.6	Europe	Asia
SRR10397147	Georgia	Asia	L2.3.6	Asia	Europe
ERR403309	russia	Europe	L2.3.6	Europe	Asia
SRR10397175	Georgia	Asia	L2.3.6	Asia	Europe
SRR6807730	Moldova	Europe	L2.3.6	Europe	Asia
SRR10397113	Georgia	Asia	L2.3.6	Asia	Europe
ERR137232	russia	Europe	L2.3.6	Europe	Asia
SRR6356966	Azerbaijan	Asia	L2.3.6	Asia	Europe
SRR10380048	Moldova	Europe	L2.3.6	Europe	Asia
SRR10303349	Kazakhstan	Asia	L2.3.6	Asia	Europe
SRR6353879	russia	Europe	L2.3.6	Europe	Asia
SRR5152925	Georgia	Asia	L2.3.6	Asia	Europe
SRR6257079	russia	Europe	L2.3.6	Europe	Asia
SRR5153710	Azerbaijan	Asia	L2.3.6	Asia	Europe
ERR144577	russia	Europe	L2.3.6	Europe	Oceania
ERR2503448	Australia	Oceania	L2.3.6	Oceania	Asia
SRR3082115	Tajikistan	Asia	L2.3.6	Asia	Europe
ERR2513199	UK	Europe	L2.3.6	Europe	Asia
SRR3086367	Tajikistan	Asia	L2.3.6	Asia	Europe
ERR553082	German_	Europe	L2.3.6	Europe	Asia
ERR3335784	Pakistan	Asia	L2.3.6	Asia	Europe
ERR2200062	German_	Europe	L2.3.6	Europe	Oceania
ERR2503453	Australia	Oceania	L2.3.6	Oceania	Europe
ERR067702	russia	Europe	L2.3.6	Europe	Asia
SRR10430326	Kazakhstan	Asia	L2.3.6	Asia	Europe
ERR144579	russia	Europe	L2.3.6	Europe	Asia
SRR7655789	Azerbaijan	Asia	L2.3.6	Asia	Europe
ERR108440	russia	Europe	L2.3.6	Europe	Asia
SRR10430339	Kazakhstan	Asia	L2.3.6	Asia	Europe
SRR6458458	Belarus	Europe	L2.3.6	Europe	Asia
SRR10430340	Kazakhstan	Asia	L2.3.6	Asia	Europe
ERR227979	russia	Europe	L2.3.6	Europe	Asia
SRR3085276	Tajikistan	Asia	L2.3.6	Asia	Europe
ERR133859	russia	Europe	L2.3.6	Europe	Asia
SRR3082102	Tajikistan	Asia	L2.3.6	Asia	Europe
SRR3743411	Moldova	Europe	L2.3.6	Europe	Asia
SRR5152940	Azerbaijan	Asia	L2.3.6	Asia	Europe
ERR2446539	Netherlands	Europe	L2.3.6	Europe	Asia
SRR3085273	Tajikistan	Asia	L2.3.6	Asia	Europe
ERR2513538	UK	Europe	L2.3.6	Europe	Oceania
ERR2503559	Australia	Oceania	L2.3.6	Oceania	Europe
ERR2517526	Netherlands	Europe	L2.3.6	Europe	Asia
ERR3335763	Pakistan	Asia	L2.3.6	Asia	Europe
ERR2516862	UK	Europe	L2.3.6	Europe	Asia
ERR3335738	Pakistan	Asia	L2.3.6	Asia	Europe
ERR2677435	German_	Europe	L2.3.6	Europe	Asia
SRR1173844	Iran	Asia	L2.3.6	Asia	Europe
ERR2677458	German_	Europe	L2.3.6	Europe	Asia
SRR10430398	Kazakhstan	Asia	L2.3.6	Asia	Europe
SRR6257061	russia	Europe	L2.3.6	Europe	Asia
SRR10303334	Kazakhstan	Asia	L2.3.6	Asia	Europe
SRR7645906	Moldova	Europe	L2.3.6	Europe	Asia
SRR10397256	Georgia	Asia	L2.3.6	Asia	Oceania
SRR6339646	Australia	Oceania	L2.3.6	Oceania	Europe
ERR015612	russia	Europe	L2.3.6	Europe	Asia
SRR10147689	Iran	Asia	L2.3.6	Asia	Europe
SRR7645896	Moldova	Europe	L2.3.6	Europe	Asia
SRR3085329	Tajikistan	Asia	L2.3.6	Asia	Europe
ERR403262	russia	Europe	L2.3.6	Europe	Asia
SRR6356931	Azerbaijan	Asia	L2.3.6	Asia	Europe
SRR6458402	Belarus	Europe	L2.3.6	Europe	Asia
SRR6356982	Azerbaijan	Asia	L2.3.6	Asia	Europe
ERR067743	russia	Europe	L2.3.6	Europe	Asia
SRR7516432	Georgia	Asia	L2.3.6	Asia	Europe
ERR234582	russia	Europe	L2.3.6	Europe	Asia
SRR6356980	Azerbaijan	Asia	L2.3.6	Asia	Europe
ERR228007	russia	Europe	L2.3.6	Europe	Asia
SRR3082127	Tajikistan	Asia	L2.3.6	Asia	Europe
SRR6257032	russia	Europe	L2.3.6	Europe	Asia
SRR5153083	Azerbaijan	Asia	L2.3.6	Asia	Europe
SRR7755644	Moldova	Europe	L2.3.6	Europe	Asia
SRR10397229	Georgia	Asia	L2.3.6	Asia	Europe
SRR6256975	russia	Europe	L2.3.6	Europe	Asia
SRR10397236	Georgia	Asia	L2.3.6	Asia	Europe
ERR234556	russia	Europe	L2.3.6	Europe	Asia
SRR10397157	Georgia	Asia	L2.3.6	Asia	Europe
ERR2517050	UK	Europe	L2.3.6	Europe	Asia
SRR6384969	Azerbaijan	Asia	L2.3.6	Asia	Europe
ERR144630	russia	Europe	L2.3.6	Europe	Africa
ERR3132210	Congo	Africa	L2.3.6	Africa	Europe
ERR067689	russia	Europe	L2.3.6	Europe	Asia
SRR7657760	Azerbaijan	Asia	L2.3.6	Asia	Europe
ERR144572	russia	Europe	L2.3.6	Europe	Asia
SRR10430350	Kazakhstan	Asia	L2.3.6	Asia	Europe
ERR403237	russia	Europe	L2.3.6	Europe	Asia
SRR5153597	Azerbaijan	Asia	L2.3.6	Asia	Europe
ERR2886464	France	Europe	L2.3.6	Europe	Asia
SRR5153335	Georgia	Asia	L2.3.6	Asia	Europe
ERR2516214	Belgium	Europe	L2.3.6	Europe	Asia
SRR5153621	Georgia	Asia	L2.3.6	Asia	Europe
ERR158578	russia	Europe	L2.3.6	Europe	Asia
SRR5153074	Azerbaijan	Asia	L2.3.6	Asia	Europe
SRR1146290	Sweden	Europe	L2.3.6	Europe	Asia
SRR3544748	Georgia	Asia	L2.3.6	Asia	Europe
SRR6257099	russia	Europe	L2.3.6	Europe	Asia
SRR10430372	Kazakhstan	Asia	L2.3.6	Asia	Europe
SRR6511641	Portugal	Europe	L2.3.6	Europe	Asia
SRR7516441	Georgia	Asia	L2.3.6	Asia	Europe
SRR10380105	Moldova	Europe	L2.3.6	Europe	Asia
SRR3544747	Georgia	Asia	L2.3.6	Asia	Europe
ERR2516994	UK	Europe	L2.3.6	Europe	Asia
SRR6357003	Azerbaijan	Asia	L2.3.6	Asia	Europe
ERR2677402	German_	Europe	L2.3.6	Europe	Asia
SRR10397121	Georgia	Asia	L2.3.6	Asia	Europe
ERR2510735	Italy	Europe	L2.3.6	Europe	Asia
SRR5153317	Georgia	Asia	L2.3.6	Asia	Europe
ERR2516256	Belgium	Europe	L2.3.6	Europe	Asia
SRR10397106	Georgia	Asia	L2.3.6	Asia	Europe
SRR5266562	russia	Europe	L2.3.6	Europe	Asia
SRR5153087	Azerbaijan	Asia	L2.3.6	Asia	Europe
SRR7131152	Italy	Europe	L2.3.6	Europe	Asia
SRR10397126	Georgia	Asia	L2.3.6	Asia	Europe
ERR2516345	Belgium	Europe	L2.3.6	Europe	Asia
SRR5153330	Georgia	Asia	L2.3.6	Asia	Europe
ERR133892	russia	Europe	L2.3.6	Europe	Asia
SRR5152946	Azerbaijan	Asia	L2.3.6	Asia	Europe
SRR10379897	Moldova	Europe	L2.3.6	Europe	Asia
SRR5153813	Azerbaijan	Asia	L2.3.6	Asia	Europe
ERR137235	russia	Europe	L2.3.6	Europe	Asia
SRR6356934	Azerbaijan	Asia	L2.3.6	Asia	Europe
ERR133947	russia	Europe	L2.3.6	Europe	Asia
SRR7516424	Georgia	Asia	L2.3.6	Asia	Europe
ERR234647	russia	Europe	L2.3.6	Europe	Asia
SRR10397248	Georgia	Asia	L2.3.6	Asia	Europe
ERR234640	russia	Europe	L2.3.6	Europe	Asia
SRR10397208	Georgia	Asia	L2.3.6	Asia	Oceania
SRR6047932	Australia	Oceania	L2.3.6	Oceania	Europe
ERR234579	russia	Europe	L2.3.6	Europe	Asia
SRR5153235	Georgia	Asia	L2.3.6	Asia	Europe
ERR234583	russia	Europe	L2.3.6	Europe	Asia
SRR3544749	Georgia	Asia	L2.3.6	Asia	Europe
ERR108496	russia	Europe	L2.3.6	Europe	Asia
SRR10430334	Kazakhstan	Asia	L2.3.6	Asia	Europe
ERR133932	russia	Europe	L2.3.6	Europe	Asia
SRR5153032	Azerbaijan	Asia	L2.3.6	Asia	Europe
SRR10380177	Moldova	Europe	L2.3.6	Europe	Asia
SRR7655467	Azerbaijan	Asia	L2.3.6	Asia	Europe
ERR067686	russia	Europe	L2.3.6	Europe	Asia
SRR10430328	Kazakhstan	Asia	L2.3.6	Asia	Europe
ERR2514398	UK	Europe	L2.3.6	Europe	Asia
SRR6356983	Azerbaijan	Asia	L2.3.6	Asia	Europe
ERR137279	russia	Europe	L2.3.6	Europe	Asia
SRR6356971	Azerbaijan	Asia	L2.3.6	Asia	Europe
ERR108511	russia	Europe	L2.3.6	Europe	Asia
SRR3082117	Tajikistan	Asia	L2.3.6	Asia	Europe
ERR403216	russia	Europe	L2.3.6	Europe	Asia
SRR6384970	Azerbaijan	Asia	L2.3.6	Asia	Europe
ERR133973	russia	Europe	L2.3.6	Europe	Oceania
ERR2503472	Australia	Oceania	L2.3.6	Oceania	Europe
ERR137205	russia	Europe	L2.3.6	Europe	Asia
SRR10430330	Kazakhstan	Asia	L2.3.6	Asia	Europe
ERR2864290	Portugal	Europe	L2.3.6	Europe	Asia
SRR10303353	Kazakhstan	Asia	L2.3.6	Asia	Europe
ERR144566	russia	Europe	L2.3.6	Europe	Asia
SRR10397097	Georgia	Asia	L2.3.6	Asia	Europe
SRR1162502	Belarus	Europe	L2.3.6	Europe	Asia
SRR5152951	Georgia	Asia	L2.3.6	Asia	Europe
ERR2512714	UK	Europe	L2.3.6	Europe	Asia
SRR7654038	Azerbaijan	Asia	L2.3.6	Asia	Europe
ERR2510693	Italy	Europe	L2.3.6	Europe	Oceania
ERR2503482	Australia	Oceania	L2.3.6	Oceania	Asia
SRR3085277	Tajikistan	Asia	L2.3.6	Asia	Europe
ERR108434	russia	Europe	L2.3.6	Europe	Asia
SRR7655471	Azerbaijan	Asia	L2.3.6	Asia	Europe
ERR234664	russia	Europe	L2.3.6	Europe	Asia
SRR10147712	Iran	Asia	L2.3.6	Asia	Africa
ERR3132222	Congo	Africa	L2.3.6	Africa	Europe
ERR158570	russia	Europe	L2.3.6	Europe	Asia
SRR5153303	Georgia	Asia	L2.3.6	Asia	Europe
ERR133867	russia	Europe	L2.3.6	Europe	Asia
SRR10397267	Georgia	Asia	L2.3.6	Asia	Europe
SRR6257097	russia	Europe	L2.3.6	Europe	Asia
SRR7516316	Georgia	Asia	L2.3.6	Asia	Europe
SRR7069402	UK	Europe	L2.3.6	Europe	Asia
SRR6356972	Azerbaijan	Asia	L2.3.6	Asia	Europe
SRR7069367	UK	Europe	L2.3.6	Europe	Asia
SRR6356959	Azerbaijan	Asia	L2.3.6	Asia	Europe
SRR7755711	Moldova	Europe	L2.3.6	Europe	Asia
SRR5152952	Azerbaijan	Asia	L2.3.6	Asia	Europe
SRR7829591	Italy	Europe	L2.3.6	Europe	Asia
SRR5153820	Azerbaijan	Asia	L2.3.6	Asia	Europe
ERR2516138	Spain	Europe	L2.3.6	Europe	Asia
SRR10397140	Georgia	Asia	L2.3.6	Asia	Europe
SRR7646059	Moldova	Europe	L2.3.6	Europe	Asia
SRR10397162	Georgia	Asia	L2.3.6	Asia	Europe
SRR7517736	Switzerland	Europe	L2.3.6	Europe	Asia
SRR3544729	Georgia	Asia	L2.3.6	Asia	Europe
SRR7592373	Romania	Europe	L2.3.6	Europe	Africa
ERR1768629	South Africa	Africa	L2.3.6	Africa	Europe
SRR6257045	russia	Europe	L2.3.6	Europe	Asia
SRR6356984	Azerbaijan	Asia	L2.3.6	Asia	Europe
ERR2677430	German_	Europe	L2.3.6	Europe	Asia
SRR6356929	Azerbaijan	Asia	L2.3.6	Asia	Europe
ERR137248	russia	Europe	L2.3.6	Europe	Asia
SRR5153712	Azerbaijan	Asia	L2.3.6	Asia	Europe
ERR403268	russia	Europe	L2.3.6	Europe	Asia
SRR5153620	Azerbaijan	Asia	L2.3.6	Asia	Europe
ERR2516474	Netherlands	Europe	L2.3.6	Europe	Asia
SRR7654040	Azerbaijan	Asia	L2.3.6	Asia	Africa
ERR3132172	Congo	Africa	L2.3.6	Africa	Europe
SRR6807762	Moldova	Europe	L2.3.6	Europe	Asia
ERR3335785	Pakistan	Asia	L2.3.6	Asia	Europe
ERR234621	russia	Europe	L2.3.6	Europe	Asia
SRR7516305	Georgia	Asia	L2.3.6	Asia	Europe
ERR067750	russia	Europe	L2.3.6	Europe	Asia
SRR10397198	Georgia	Asia	L2.3.6	Asia	Europe
ERR403301	russia	Europe	L2.3.6	Europe	Asia
SRR7653027	Azerbaijan	Asia	L2.3.6	Asia	Europe
ERR144620	russia	Europe	L2.3.6	Europe	Asia
SRR5153829	Azerbaijan	Asia	L2.3.6	Asia	Europe
ERR133839	russia	Europe	L2.3.6	Europe	Asia
SRR10397138	Georgia	Asia	L2.3.6	Asia	Europe
ERR019559	russia	Europe	L2.3.6	Europe	Asia
SRR10397190	Georgia	Asia	L2.3.6	Asia	Europe

## Sheet: Supplementary Table 8
Country	lineage	Distance	pi
China	L2.3.4	0	0.00104
India	L2.3.4	4095	0.00095
Indonesia	L2.3.4	5046.55	0.00093
Netherlands	L2.3.4	7814.71	0.00102
South Africa	L2.3.4	12521.7	0.00069
Swaziland	L2.3.4	11688.2	0.00057
Thailand	L2.3.4	3314.38	0.001
UK	L2.3.4	7867.66	0.00092
Vietnam	L2.3.4	3103.88	0.00105
China	L2.3.5	0	0.00102
Indonesia	L2.3.5	5046.55	0.00086
Papua New Guinea	L2.3.5	5882.32	0.00019
Peru	L2.3.5	16326.9	0.00022
South Africa	L2.3.5	12521.7	0.00027
UK	L2.3.5	7867.66	0.00051
Vietnam	L2.3.5	3232.61	0.00101
Australia	L2.3.5	7550.69	0.00036
Netherlands	L2.3.5	7919.14	0.0009
Azerbaijan	L2.3.6	5780.38	0.00082
Belarus	L2.3.6	6500.08	0.00067
China	L2.3.6	0	0.00097
Georgia	L2.3.6	6044.02	0.00081
Italy	L2.3.6	8100.16	0.00079
Kazakhstan	L2.3.6	3966.43	0.00049
Moldova	L2.3.6	6816.94	0.00084
russia	L2.3.6	2800.44	0.00107
South Africa	L2.3.6	12521.7	0.00066
Sweden	L2.3.6	6570.98	0.0008
UK	L2.3.6	7867.66	0.0009
Belgium	L2.3.6	7999.01	0.00085
Germany	L2.3.6	7646.34	0.00084
Indonesia	L2.3.6	5046.55	0.00075
Iran	L2.3.6	5662.8	0.00082
Netherlands	L2.3.6	7732.83	0.00096
Norway	L2.3.6	6951.77	7e-05
Serbia	L2.3.6	7460.46	0.00062

## Sheet: Supplementary Table 9
Country	lineage	Distance	pi
China	L2.3.4	0	0.00106
South Africa	L2.3.4	12521.7	0.00067
Thailand	L2.3.4	3314.38	0.001
UK	L2.3.4	7867.66	0.00095
Vietnam	L2.3.4	3103.88	0.00114
Australia	L2.3.5	7550.69	0.00032
China	L2.3.5	0	0.00103
Indonesia	L2.3.5	5046.55	0.00086
Papua New Guinea	L2.3.5	5882.32	0.00019
Peru	L2.3.5	16326.9	0.00026
South Africa	L2.3.5	12521.7	0.00032
UK	L2.3.5	7867.66	0.00084
Vietnam	L2.3.5	3232.61	0.00098
Azerbaijan	L2.3.6	5780.38	0.00083
Belarus	L2.3.6	6500.08	0.00057
China	L2.3.6	0	0.00104
Georgia	L2.3.6	6044.02	0.00085
Italy	L2.3.6	8100.16	0.00076
Kazakhstan	L2.3.6	3966.43	0.00054
Moldova	L2.3.6	6816.94	0.00085
russia	L2.3.6	2800.44	0.00074
South Africa	L2.3.6	12521.7	0.00065
Sweden	L2.3.6	6570.98	0.00077
UK	L2.3.6	7867.66	0.00089

## Sheet: Supplementary Table 10
sublineage	position	allele_change
L2.3.1	655559	G/A
L2.3.1	2093991	C/T
L2.3.1	3218997	T/A
L2.3.1	3684649	G/A
L2.3.2	36577	C/T
L2.3.2	1674210	A/C
L2.3.2	1772288	T/G
L2.3.2	3529598	C/G
L2.3.2	3818073	C/A
L2.3.3	284588	C/T
L2.3.3	594351	T/C
L2.3.3	787318	G/T
L2.3.3	829698	C/A
L2.3.3	1036583	C/T
L2.3.3	1219683	G/A
L2.3.3	1600039	G/T
L2.3.3	3300658	G/C
L2.3.3	3302485	G/A
L2.3.3	3336359	C/A
L2.3.3	3401939	G/A
L2.3.3	3428183	G/A
L2.3.3	3897155	T/C
L2.3.3	4003619	C/T
L2.3.3	4131585	A/C
L2.3.3	4176081	C/T
L2.3.3	4350639	A/G
L2.3.4	15087	C/G
L2.3.4	868663	G/A
L2.3.4	1279968	G/C
L2.3.4	1374685	C/G
L2.3.4	1451405	G/A
L2.3.4	2185884	T/C
L2.3.4	2376135	A/G
L2.3.4	2532616	G/A
L2.3.4	3061703	G/A
L2.3.4	3217905	G/A
L2.3.4	4013010	G/A
L2.3.4	4180839	G/C
L2.3.4	4219219	G/A
L2.3.5	2474686	C/T
L2.3.5	3355057	C/T
L2.3.5	4215793	A/C
L2.3.6	4046007	C/T
